# Supplementary material for: Persistent telomere cohesion protects aged cells from premature senescence
Source: Nat Commun. 2020 Jul 3;11:3321. doi: 10.1038/s41467-020-17133-4 (PMC7335080; doi:10.1038/s41467-020-17133-4)
Supplement: Supplementary file 4 — Source Data [file 41467_2020_17133_MOESM4_ESM.zip]

Archive with 25 entries (24 files):
- SourceDataforFigure 3.xlsx
- __MACOSX/
- __MACOSX/._SourceDataforFigure 3.xlsx
- SourceDataCroppedBlotsCombinedReduced.pdf
- __MACOSX/._SourceDataCroppedBlotsCombinedReduced.pdf
- SourceDataforFigure S1.xlsx
- __MACOSX/._SourceDataforFigure S1.xlsx
- SourceDataforFigure 1.xlsx
- __MACOSX/._SourceDataforFigure 1.xlsx
- SourceDataforFigure 4.xlsx
- __MACOSX/._SourceDataforFigure 4.xlsx
- SourceDataforFigure 2.xlsx
- __MACOSX/._SourceDataforFigure 2.xlsx
- SourceDataforFigure 6.xlsx
- __MACOSX/._SourceDataforFigure 6.xlsx
- SourceDataforFigure 7.xlsx
- __MACOSX/._SourceDataforFigure 7.xlsx
- SourceDataforFigure S5.xlsx
- __MACOSX/._SourceDataforFigure S5.xlsx
- SourceDataforFigure S4.xlsx
- __MACOSX/._SourceDataforFigure S4.xlsx
- SourceDataforFigure S2.xlsx
- __MACOSX/._SourceDataforFigure S2.xlsx
- SourceDataforFigure 5.xlsx
- __MACOSX/._SourceDataforFigure 5.xlsx
