# Supplementary material for: Persistent telomere cohesion protects aged cells from premature senescence
Source: Nat Commun. 2020 Jul 3;11:3321. doi: 10.1038/s41467-020-17133-4 (PMC7335080; doi:10.1038/s41467-020-17133-4)
Supplement: Supplementary file 4 — Source Data [file 41467_2020_17133_MOESM4_ESM.zip › SourceDataforFigure 3.xlsx]

## Sheet: Figure 3B and 3D
Rad51 + TRF2 IF in WI38 PD51 cells
Vec (pLSJH) Infection - 1st Replicate				TRF1.WT Infection - 1st Replicate				TRF1.AA Infection - 1st Replicate
# of cells scored	# cells with >5 Rad51 foci	# cells with ≥2 Rad51/TRF2 co-localizing foci		# of cells scored	# cells with >5 Rad51 foci	# cells with ≥2 Rad51/TRF2 co-localizing foci		# of cells scored	# cells with >5 Rad51 foci	# cells with ≥2 Rad51/TRF2 co-localizing foci
6	0	0		3	0	0		7	0	1
4	0	0		3	0	0		5	0	0
5	0	0		3	1	0		6	1	0
7	0	0		4	2	1		5	1	0
6	0	0		7	0	0		5	0	0
7	1	1		6	1	1		4	0	0
4	0	0		4	1	0		4	0	0
5	1	0		3	1	0		6	1	1
4	0	0		6	0	0		6	0	0
6	0	0		3	1	1		4	0	0
6	0	0		4	0	1		5	1	0
4	0	0		2	0	1		5	0	0
5	1	0		4	0	0		5	0	0
4	1	0		3	1	0		7	0	0
3	0	0		2	0	0		4	1	0
3	0	0		4	0	0		2	0	0
5	1	1		3	1	0		3	0	0
5	0	0		2	1	1		5	0	0
7	0	0		4	0	0		4	0	0
4	0	0		3	1	0		4	1	0
				4	0	0		3	1	0
				4	0	0		1	0	0
				3	2	0
				3	1	1
				2	0	0
				4	1	0
				5	0	1
				2	1	0
	5 out of 100 cells (5%)	2 out of 100 cells (2%)			16 out of 100 cells (16%)	8 out of 100 cells (8%)			7 out of 100 cells (7%)	2 out of 100 cells (2%)
	have >5 Rad51 foci	have ≥2 Rad51-TRF2 co-localizations			have >5 Rad51 foci	have ≥2 Rad51-TRF2 co-localizations			have >5 Rad51 foci	have ≥2 Rad51-TRF2 co-localizations
Vec (pLSJH) Infection - 2nd Replicate				TRF1.WT Infection - 2nd Replicate				TRF1.AA Infection - 2nd Replicate
# of cells scored	# cells with >5 Rad51 foci	# cells with ≥2 Rad51/TRF2 co-localizing foci		# of cells scored	# cells with >5 Rad51 foci	# cells with ≥2 Rad51/TRF2 co-localizing foci		# of cells scored	# cells with >5 Rad51 foci	# cells with ≥2 Rad51/TRF2 co-localizing foci
3	0	0		7	1	0		4	0	0
4	0	0		2	2	1		3	0	0
5	0	0		3	0	0		3	0	0
4	0	0		2	0	0		4	1	0
2	0	0		2	0	0		3	0	0
6	1	1		2	0	0		4	0	0
4	0	0		4	0	0		3	0	0
5	0	0		2	0	0		3	0	0
5	1	0		2	0	0		5	0	0
5	0	0		5	0	0		3	0	0
3	0	0		3	0	0		3	1	0
4	0	0		6	2	1		3	0	0
7	1	0		3	1	0		6	0	0
4	0	0		6	0	0		8	0	0
3	2	0		3	0	0		3	0	0
4	0	0		4	1	0		6	0	0
5	0	0		1	1	1		3	1	0
4	0	0		3	0	0		3	0	0
5	0	0		3	0	0		5	1	0
4	0	0		2	0	0		6	0	0
5	0	0		2	1	1		3	0	0
6	0	0		2	0	0		3	0	0
3	0	0		2	0	0		2	0	0
				3	1	0		3	0	0
				4	0	0		2	0	0
				3	1	1		3	0	0
				3	1	1		3	0	0
				1	1	0
				1	0	0
				3	0	0
				1	1	0
				5	1	1
				2	2	0
				3	0	0
	5 out of 100 cells (5%)	1 out of 100 cells (1%)			17 out of 100 cells (17%)	7 out of 100 cells (7%)			4 out of 100 cells (4%)	0 out of 100 cells (0%)
	have >5 Rad51 foci	have ≥2 Rad51-TRF2 co-localizations			have >5 Rad51 foci	have ≥2 Rad51-TRF2 co-localizations			have >5 Rad51 foci	have ≥2 Rad51-TRF2 co-localizations

## Sheet: Figure 3F
gH2AX + 53BP1 IF in WI38 PD51 cells
Vec (pLSJH) Infection - 1st Replicate			TRF1.WT Infection - 1st Replicate			TRF1.AA Infection - 1st Replicate			TRF1.WT Infection + DMSO - 1st Replicate			TRF1.WT Infection + RI-1 - 1st Replicate
# of cells scored	# cells with >5 gH2AX/53BP1 foci		# of cells scored	# cells with >5 gH2AX/53BP1 foci		# of cells scored	# cells with >5 gH2AX/53BP1 foci		# of cells scored	# cells with >5 gH2AX/53BP1 foci		# of cells scored	# cells with >5 gH2AX/53BP1 foci
4	0		5	2		3	1		6	4		2	1
4	2		1	1		5	0		5	3		3	2
6	1		3	0		5	1		7	3		4	1
6	1		3	2		4	1		4	2		4	1
5	3		3	2		6	1		5	3		3	1
7	4		3	2		4	1		3	2		4	2
7	3		4	1		4	1		5	1		5	2
3	0		3	3		4	2		2	1		6	2
5	2		4	3		5	1		5	4		5	1
7	1		4	3		4	3		6	4		8	2
5	3		1	1		4	0		2	2		4	2
5	1		4	1		4	1					2	0
3	0		6	4		5	2
			5	4		3	1
			3	3		3	1
			4	3		6	4
			5	2		3	1
			4	1		4	0
			4	2		4	1
			4	3
			5	3
			3	3
			3	1
			3	0
			3	1
			3	0
			4	2
			3	1
	21 out of 67 cells (31%)			54 out of 100 cells (54%)			23 out of 80 cells (29%)			29 out of 50 cells (58%)			17 out of 50 cells (34%)
	have >5 gH2AX/53BP1 foci			have >5 gH2AX/53BP1 foci			have >5 gH2AX/53BP1 foci			have >5 gH2AX/53BP1 foci			have >5 gH2AX/53BP1 foci
Vec (pLSJH) Infection - 2nd Replicate			TRF1.WT Infection - 2nd Replicate			TRF1.AA Infection - 2nd Replicate			TRF1.WT Infection + DMSO - 2nd Replicate			TRF1.WT Infection + RI-1 - 2nd Replicate
# of cells scored	# cells with >5 gH2AX/53BP1 foci		# of cells scored	# cells with >5 gH2AX/53BP1 foci		# of cells scored	# cells with >5 gH2AX/53BP1 foci		# of cells scored	# cells with >5 gH2AX/53BP1 foci		# of cells scored	# cells with >5 gH2AX/53BP1 foci
4	2		1	1		4	1		6	4		3	2
3	0		4	2		3	2		6	3		3	2
3	1		3	2		2	0		7	2		4	1
2	1		1	1		2	0		4	3		6	2
5	3		2	1		3	1		5	2		4	1
2	0		1	1		3	1		7	4		6	1
5	2		4	2		3	0		2	2		7	2
3	1		1	1		3	3		4	3		4	3
1	0		2	2		2	0		3	2		6	0
3	1		2	2		1	1		7	3		5	2
3	2		2	2		2	1		2	2		5	1
5	2		3	2		2	1		8	5		7	4
2	0		2	2		4	3		5	2		6	1
3	1		1	1		2	1		8	4		5	0
4	0		1	0		4	0		6	4		4	2
3	1		3	2		2	0		5	2		5	2
3	1		3	2		2	0		4	2		6	2
2	0		3	3		3	0		4	3		3	2
6	2		1	0		4	1		7	4		5	2
3	1		2	1		4	1					6	1
2	0		2	1		3	2
4	2		3	2		3	0
2	2		1	1		5	2
4	2		2	1		2	0
3	2		2	0		4	0
3	1		1	1		3	2
2	0		5	2		4	1
4	0		3	0		3	1
2	0		4	2		3	0
3	2		2	2		2	0
3	1		2	1		2	1
3	1		2	1		3	1
			2	1		2	1
			2	1		6	1
			1	0
			3	1
			4	3
			3	3
			2	0
			1	0
			3	1
			3	1
			2	2
			3	3
	34 out of 100 cells (34%)			60 out of 100 cells (60%)			29 out of 100 cells (29%)			56 out of 100 cells (56%)			33 out of 100 cells (33%)
	have >5 gH2AX/53BP1 foci			have >5 gH2AX/53BP1 foci			have >5 gH2AX/53BP1 foci			have >5 gH2AX/53BP1 foci			have >5 gH2AX/53BP1 foci
Vec (pLSJH) Infection - 3rd Replicate			TRF1.WT Infection - 3rd Replicate			TRF1.AA Infection - 3rd Replicate			TRF1.WT Infection + DMSO - 3rd Replicate			TRF1.WT Infection + RI-1 - 3rd Replicate
# of cells scored	# cells with >5 gH2AX/53BP1 foci		# of cells scored	# cells with >5 gH2AX/53BP1 foci		# of cells scored	# cells with >5 gH2AX/53BP1 foci		# of cells scored	# cells with >5 gH2AX/53BP1 foci		# of cells scored	# cells with >5 gH2AX/53BP1 foci
3	1		2	1		7	2		3	2		5	2
2	1		2	2		2	1		5	2		4	1
2	1		3	1		2	0		2	2		6	3
4	0		2	2		3	0		4	2		1	0
2	0		5	1		5	2		3	3		3	0
3	0		2	0		5	1		3	1		3	1
1	0		2	0		7	0		5	2		4	2
1	0		2	1		8	2		4	3		5	1
4	0		2	2		8	2		2	0		3	0
2	0		2	0		7	1		3	1		2	2
1	1		7	1		4	0		1	1		6	2
2	0		5	3					4	2		7	2
4	1		5	2					4	2		2	2
5	0		4	2					6	4
3	1		4	1					2	0
5	1		1	1
3	1
3	0
	8 out of 50 cells (16%)			20 out of 50 cells (40%)			11 out of 50 cells (19%)			27 out of 51 cells (53%)			18 out of 51 cells (35%)
	have >5 gH2AX/53BP1 foci			have >5 gH2AX/53BP1 foci			have >5 gH2AX/53BP1 foci			have >5 gH2AX/53BP1 foci			have >5 gH2AX/53BP1 foci

## Sheet: Figure 3H
gH2AX + TIN2 IF in WI38 PD51 cells
Vec (pLSJH) Infection - 1st Replicate		TRF1.WT Infection - 1st Replicate		TRF1.AA Infection - 1st Replicate
# gH2AX-TIN2 co-localizations in cell		# gH2AX-TIN2 co-localizations in cell		# gH2AX-TIN2 co-localizations in cell
0		0		4
2		3		0
0		4		0
0		1		0
1		1		0
0		0		0
0		5		0
0		7		0
2		0		0
4		0		2
1		0		1
0		0		2
2		6		1
1		4		1
6		0		0
0		2		2
2		1		0
3		0		0
0		0		0
3		2		4
0		3		2
1		0		0
0		0		0
5		0		0
0		0		0
0		5		2
1		0		5
0		3		3
0		0		0
0		2		0
0		2		0
1		0		0
0		2		0
0		6		0
5		0		8
0		0		10
0		5		0
1		4		3
2		1		0
2		6		0
1		4		2
1		3		0
0		0		3
3		0		0
0		0		0
0		0		0
1		1		0
1		1		0
1		0		4
0		4		0
0		0		0
0		4		3
2		1		0
1		0		0
1		0		2
2		0		5
1		0		1
1		0		0
0		4		1
0		5		0
0		0		0
0		5		2
0		7		1
0		1		2
0		0		1
0		2		0
1		4		0
0		0		0
0		0		0
0		0		0
2		4		0
0		0		1
2		1		0
5		3		4
4		3		0
0		1		0
3		5		1
0		0		0
3		0		0
0		1		0
0		1		2
4		1		4
0		5		0
0		2		0
1		0		0
0		1		2
0		1		2
1		4		1
2		3		0
0		4		0
2		2		0
1		0		3
0		0		2
1		3		6
0		1		1
0		2		0
0		2		0
0		2		0
1		1		0
1		4		0
7 out of 100 cells (7%) have ≥4		24 out of 100 cells (24%) have ≥4		10 out of 100 cells (10%) have ≥4
gH2AX/TIN2 co-localizations		gH2AX/TIN2 co-localizations		gH2AX/TIN2 co-localizations
Vec (pLSJH) Infection - 2nd Replicate		TRF1.WT Infection - 2nd Replicate		TRF1.AA Infection - 2nd Replicate
# gH2AX-TIN2 co-localizations in cell		# gH2AX-TIN2 co-localizations in cell		# gH2AX-TIN2 co-localizations in cell
0		2		2
2		0		0
1		4		0
0		5		0
1		5		0
4		3		0
5		4		0
3		2		2
0		0		6
0		4		1
0		5		0
0		2		4
0		7		0
3		3		0
0		1		0
2		4		0
5		2		1
0		2		0
0		5		0
1		0		0
1		0		2
0		0		0
4		0		4
0		0		0
0		4		0
3		4		0
0		2		0
2		4		3
2		2		4
3		1		1
4		0		0
2		1		3
0		3		0
0		0		0
0		4		0
5		1		0
0		0		1
0		0		0
1		1		0
0		3		0
0		3		2
0		2		0
0		0		4
4		0		0
0		4		4
0		0		0
0		0		1
2		1		0
0		0		2
3		0		0
2		5		0
0		6		3
0		1		2
0		0		2
3		5		0
1		2		0
0		0		2
3		0		5
0		2		0
0		0		0
2		2		0
0		6		2
0		4		0
2		0		1
3		0		0
4		1		0
0		0		0
0		2		0
2		0		0
0		1		0
0		0		1
2		5		2
0		0		1
4		0		0
0		1		0
0		2		4
1		1		0
0		0		0
3		1		2
0		5		3
4		4		0
1		1		1
2		0		0
3		3		0
2		4		1
0		5		0
2		0		2
0		0		0
1		6		0
2		2		0
0		0		2
0		0		1
2		0		0
0		4		2
2		0		1
0		1		1
1		5		0
0		1		2
1		0		0
0		3		1
10 out of 100 cells (10%) have ≥4		27 out of 100 cells (27%) have ≥4		8 out of 100 cells (7%) have ≥4
gH2AX/TIN2 co-localizations		gH2AX/TIN2 co-localizations		gH2AX/TIN2 co-localizations

## Sheet: Figure 3I
Growth Curve of WI38 PD52 cells
*Seeded 10000 cells/well*
Vec (pLSJH) Infection - 1st Experimental Replicate						TRF1.WT Infection - 1st Experimental Replicate						TRF1.AA Infection - 1st Experimental Replicate
Day #	Well #1 Cell Count	Well #2 Cell Count	Well #3 Cell Count	Average Cell Count		Day #	Well #1 Cell Count	Well #2 Cell Count	Well #3 Cell Count	Average Cell Count		Day #	Well #1 Cell Count	Well #2 Cell Count	Well #3 Cell Count	Average Cell Count
0	10000	10000	10000	10000		0	10000	10000	10000	10000		0	10000	10000	10000	10000
1	10300	12500	10700	11166.7		1	9900	10000	9900	9933.33		1	12000	12000	10200	11400
2	14500	15800	17800	16033.3		2	9800	8800	9000	9200		2	17000	12000	15200	14733.3
3	22900	25300	22900	23700		3	7500	8800	9700	8666.67		3	21600	19400	21600	20866.7
4	29800	29800	34700	31433.3		4	10900	10200	10900	10666.7		4	24200	26500	28400	26366.7
5	49500	51300	51300	50700		5	12800	12800	12800	12800		5	43800	44700	44700	44400
Vec (pLSJH) Infection - 2nd Experimental Replicate						TRF1.WT Infection - 2nd Experimental Replicate						TRF1.AA Infection - 2nd Experimental Replicate
Day #	Well #1 Cell Count	Well #2 Cell Count	Well #3 Cell Count	Average Cell Count		Day #	Well #1 Cell Count	Well #2 Cell Count	Well #3 Cell Count	Average Cell Count		Day #	Well #1 Cell Count	Well #2 Cell Count	Well #3 Cell Count	Average Cell Count
0	10000	10000	10000	10000		0	10000	10000	10000	10000		0	10000	10000	10000	10000
1	13600	13000	12600	13066.7		1	9550	7840	8860	8750		1	12200	11500	11900	11866.7
2	17700	16300	17000	17000		2	9550	10900	10200	10216.7		2	15000	12600	12900	13500
3	22500	21800	22500	22266.7		3	12500	10200	9890	10863.3		3	19200	18800	18800	18933.3
4	26300	27300	28000	27200		4	13600	11900	12600	12700		4	28300	24400	26200	26300
5	36800	49100	39900	41933.3		5	13000	13600	11900	12833.3		5	40800	34500	37700	37666.7
Vec (pLSJH) Infection - Average of Experimental Replicates						TRF1.WT Infection - Average of Experimental Replicates						TRF1.AA Infection - Average of Experimental Replicates
Day #	1st Replicate Count	2nd Replicate Count	Average Cell Count			Day #	1st Replicate Count	2nd Replicate Count	Average Cell Count			Day #	1st Replicate Count	2nd Replicate Count	Average Cell Count
0	10000	10000	10000			0	10000	10000	10000			0	10000	10000	10000
1	11200	13100	12150			1	9930	8750	9340			1	11400	11900	11650
2	16000	17000	16500			2	9200	10200	9700			2	14700	13500	14100
3	23700	22300	23000			3	8670	10900	9785			3	20900	18900	19900
4	31400	27200	29300			4	10700	12700	11700			4	26400	26300	26350
5	50700	42000	46350			5	12800	12800	12800			5	44400	38000	41200

## Sheet: Figure 3K
SA Beta Gal Stain in WI38 PD51 cells
Vec (pLSJH) Infection - 1st Replicate			TRF1.WT Infection - 1st Replicate			TRF1.AA Infection - 1st Replicate
# of cells scored	# B-Gal Positive Cells		# of cells scored	# B-Gal Positive Cells		# of cells scored	# B-Gal Positive Cells
12	4		4	2		9	2
5	3		5	3		10	2
8	3		10	6		8	4
5	1		4	3		8	3
6	1		4	2		8	3
7	3		4	1		7	3
3	2		9	5
5	2		8	6
			2	2
	19 out of 51 cells (37%)			30 out of 50 cells (60%)			17 out of 50 cells (34%)
	B-Gal positive			B-Gal positive			B-Gal positive
Vec (pLSJH) Infection - 2nd Replicate			TRF1.WT Infection - 2nd Replicate			TRF1.AA Infection - 2nd Replicate
# of cells scored	# B-Gal Positive Cells		# of cells scored	# B-Gal Positive Cells		# of cells scored	# B-Gal Positive Cells
11	4		8	6		8	3
10	3		4	4		8	1
10	5		6	5		7	4
9	2		6	5		10	3
11	1		8	4		5	1
7	2		5	2		7	5
5	0		6	4		7	1
6	2		9	5		3	0
4	2		5	3		9	2
8	3		6	4		10	3
9	4		8	3		11	4
10	3		8	4		8	2
			6	2		7	2
			6	4
			3	2
			6	3
	31 out of 100 cells (31%)			60 out of 100 cells (60%)			31 out of 100 cells (31%)
	B-Gal positive			B-Gal positive			B-Gal positive

## Sheet: Figure 3M
DAPI Stain in WI38 PD51 cells
Vec (pLSJH) Infection - 1st Replicate			TRF1.WT Infection - 1st Replicate			TRF1.AA Infection - 1st Replicate			TRF1.WT Infection + DMSO - 1st Replicate			TRF1.WT Infection + RI-1 - 1st Replicate
# of cells scored	# cells with SAHF		# of cells scored	# cells with SAHF		# of cells scored	# cells with SAHF		# of cells scored	# cells with SAHF		# of cells scored	# cells with SAHF
4	0		5	3		3	1		6	4		2	2
4	1		1	1		5	1		5	2		3	1
6	0		3	2		5	2		7	4		4	2
6	0		3	1		4	0		4	4		4	2
5	0		3	2		6	1		5	2		3	1
7	2		3	2		4	0		3	2		4	2
7	1		4	3		4	1		5	2		5	1
3	1		3	0		4	0		2	2		6	2
5	2		4	0		5	2		5	4		5	1
7	1		4	2		4	1		6	4		8	5
5	2		1	0		4	1		2	2		4	0
5	1		4	0		4	0					2	0
3	2		6	2		5	0
			5	3		3	1
			3	1		3	0
			4	2		6	2
			5	2		3	0
			4	0		4	1
			4	1		4	1
			4	1
			5	1
			3	3
			3	1
			3	2
			3	0
			3	2
			4	2
			3	2
	13 out of 67 cells (19%)			41 out of 100 cells (41%)			15 out of 80 cells (19%)			32 out of 50 cells (64%)			19 out of 50 cells (38%)
	show SAHF			show SAHF			show SAHF			have SAHF			have SAHF
Vec (pLSJH) Infection - 2nd Replicate			TRF1.WT Infection - 2nd Replicate			TRF1.AA Infection - 2nd Replicate			TRF1.WT Infection + DMSO - 2nd Replicate			TRF1.WT Infection + RI-1 - 2nd Replicate
# of cells scored	# cells with SAHF		# of cells scored	# cells with SAHF		# of cells scored	# cells with SAHF		# of cells scored	# cells with SAHF		# of cells scored	# cells with SAHF
4	1		1	1		4	2		6	2		3	1
3	1		4	1		3	2		6	2		3	0
3	1		3	1		2	1		7	2		4	2
2	1		1	0		2	1		4	2		6	0
5	1		2	1		3	0		5	3		4	1
2	1		1	1		3	0		7	4		6	1
5	3		4	4		3	1		2	2		7	0
3	0		1	0		3	1		4	2		4	0
1	0		2	2		2	1		3	2		6	1
3	1		2	0		1	0		7	3		5	1
3	1		2	0		2	0		2	1		5	1
5	0		3	2		2	0		8	2		7	0
2	0		2	0		4	0		5	2		6	1
3	1		1	0		2	0		8	2		5	0
4	1		1	1		4	1		6	3		4	2
3	1		3	0		2	0		5	2		5	3
3	1		3	3		2	0		4	3		6	2
2	0		3	2		3	0		4	3		3	0
6	3		1	0		4	0		7	3		5	2
3	2		2	1		4	1					6	2
2	0		2	0		3	0
4	1		3	1		3	1
2	2		1	0		5	1
4	2		2	1		2	0
3	0		2	2		4	0
3	0		1	0		3	1
2	0		5	4		4	1
4	1		3	2		3	1
2	0		4	2		3	0
3	0		2	1		2	0
3	1		2	2		2	0
3	0		2	0		3	1
			2	1		2	1
			2	0		6	2
			1	1
			3	2
			4	4
			3	2
			2	2
			1	1
			3	3
			3	1
			2	2
			3	1
	27 out of 100 cells (27%)			55 out of 100 cells (55%)			20 out of 100 cells (20%)			45 out of 100 cells (45%)			20 out of 100 cells (20%)
	show SAHF			show SAHF			show SAHF			have SAHF			have SAHF
Vec Infection - 3rd Replicate			TRF1.WT Infection - 3rd Replicate			TRF1.AA Infection - 3rd Replicate			TRF1.WT Infection + DMSO - 3rd Replicate			TRF1.WT Infection + RI-1 - 3rd Replicate
# of cells scored	# cells with SAHF		# of cells scored	# cells with SAHF		# of cells scored	# cells with SAHF		# of cells scored	# cells with SAHF		# of cells scored	# cells with SAHF
7	0		4	3		3	2		5	3		4	2
7	1		8	2		3	0		6	3		3	0
9	1		6	4		4	0		3	2		6	1
8	4		3	2		5	2		3	2		7	2
7	1		5	2		8	1		5	1		4	1
3	1		6	0		7	0		5	0		3	0
6	1		5	1		4	0		3	2		2	1
6	2		6	4		4	0		2	2		5	0
6	1		5	4		3	0		6	2		7	4
5	2		4	2		5	1		5	3		7	2
4	0		5	2		5	3		5	2		5	1
6	1		5	2		6	1		4	2		4	0
5	2		5	3		5	2		6	1		4	0
5	0		5	0		7	2		3	1		3	2
6	0		5	1		4	0		4	2		3	1
4	1		5	3		6	2		5	4		4	1
3	0		4	0		4	0		7	3		5	2
3	0		4	2		5	2		3	3		6	1
			4	2		4	1		5	2		5	0
			6	0		5	0		6	3		5	2
						3	0		4	2		4	2
									5	1		4	0
	18 out of 100 cells (18%)			39 out of 100 cells (39%)			19 out of 100 cells (19%)			46 out of 100 cells (46%)			25 out of 100 cells (25%)
	show SAHF			show SAHF			show SAHF			show SAHF			show SAHF
