# Supplementary material for: Persistent telomere cohesion protects aged cells from premature senescence
Source: Nat Commun. 2020 Jul 3;11:3321. doi: 10.1038/s41467-020-17133-4 (PMC7335080; doi:10.1038/s41467-020-17133-4)
Supplement: Supplementary file 4 — Source Data [file 41467_2020_17133_MOESM4_ESM.zip › SourceDataforFigure S1.xlsx]

## Sheet: Figure S1D
myc(TRF1) + tankyrase IF in WI38 PD52 cells
TRF1.WT Transfection - 1st Replicate			TRF1.AA Transfection - 1st Replicate
# myc(TRF1.WT)-expressing cells scored	How many with tankyrase foci?		# myc(TRF1.AA)-expressing cells scored	How many with tankyrase foci?
16	14		15	0
11	10		19	1
17	14		20	0
19	19		20	0
24	21		20	0
			19	0
	78 out of 87 myc-expressing cells			1 out of 113 myc-expressing cells
	(89.7%) show tankyrase foci			(0.88%) show tankyrase foci
TRF1.WT Transfection - 2nd Replicate			TRF1.AA Transfection - 2nd Replicate
# myc(TRF1.WT)-expressing cells scored	How many with tankyrase foci?		# myc(TRF1.AA)-expressing cells scored	How many with tankyrase foci?
17	16		17	0
16	11		15	0
17	14		16	0
20	19		21	0
16	12		15	0
19	15		13	0
	87 out of 105 myc-expressing cells			0 out of 97 myc-expressing cells
	(82.9%) show tankyrase foci			(0%) show tankyrase foci

## Sheet: Figure S1H and S1K
16p subtelo FISH on IMR90 PD52 cells
Vec (pLPC) Transfection - 1st Replicate			(greater than or equal to 50% cohered)		TRF1.WT Transfection - 1st Replicate			(greater than or equal to 50% cohered)		TRF1.AA Transfection - 1st Replicate			(greater than or equal to 50% cohered)
# loci	# resolved	# cohered	scored as cohered		# loci	# resolved	# cohered	scored as cohered		# loci	# resolved	# cohered	scored as cohered
4	1	4	✓		2	2	0			2	2	0
2	2	0			2	2	0			2	1	1	✓
2	2	0			3	3	0			2	2	0
2	2	0			2	0	2	✓		2	0	2	✓
2	2	0			2	1	1	✓		2	2	0
2	1	1	✓		2	2	0			2	1	1	✓
2	2	0			2	1	1	✓		2	2	0
2	0	2	✓		2	2	1			2	1	1	✓
2	0	2	✓		4	3	1			2	2	0
2	1	1	✓		2	2	0			2	1	1	✓
3	1	2	✓		2	2	0			2	2	0
2	0	2	✓		2	2	0			2	0	2	✓
2	2	0			3	2	1			2	0	2	✓
2	2	0			3	2	1			2	0	2	✓
2	2	0			4	3	1			2	1	1	✓
2	0	2	✓		2	2	0			2	1	1	✓
4	3	1			2	2	0			2	0	2	✓
2	1	1	✓		2	2	0			2	2	0
2	2	0			2	2	0			2	2	0
2	2	0			2	2	0			2	2	0
2	0	2	✓		4	4	0			2	1	1	✓
2	2	0			2	2	0			2	1	1	✓
2	1	1	✓		2	2	0			2	2	0
2	1	1	✓		2	0	2	✓		3	3	0
2	1	1	✓		2	1	1	✓		2	2	0
2	0	2	✓		2	2	0			2	0	2	✓
2	2	0			2	0	2	✓		3	3	0
2	2	0			3	3	0			2	0	2	✓
2	0	2	✓		3	1	2	✓		2	2	0
2	0	2	✓		2	2	0			2	1	1	✓
2	1	1	✓		2	1	1	✓		2	2	0
					3	3	0
					2	2	0
					2	2	0
2 out of 31 (6.5%) >2 loci (copying)			17 out of 31 (54.8%) cohered		9 out of 34 (26.5%) >2 loci (copying)			8 out of 34 (23.5%) cohered		2 out of 31 (6.5%) >2 loci (copying)			16 out of 31 (51.6%) cohered
Vec (pLPC) Transfection - 2nd Replicate					TRF1.WT Transfection - 2nd Replicate					TRF1.AA Transfection - 2nd Replicate
# loci	# resolved	# cohered	resolved/cohered?		# loci	# resolved	# cohered	resolved/cohered?		# loci	# resolved	# cohered	resolved/cohered?
2	1	1	✓		2	1	1	✓		2	2	0
2	1	1	✓		2	2	0			2	1	1	✓
2	1	1	✓		3	2	1			2	1	1	✓
2	1	1	✓		3	2	1			2	2	0
2	2	0			2	2	0			2	1	1	✓
2	2	0			3	2	1			4	2	2	✓
2	1	1	✓		2	2	0			2	1	1	✓
3	2	1			2	2	0			2	1	1	✓
2	2	0			3	3	0			2	1	1	✓
2	2	0			2	2	0			1	1	0
2	1	1	✓		2	0	2	✓		2	2	0
2	1	1	✓		2	0	2	✓		3	3	0
2	2	0			2	1	1	✓		2	2	0
3	3	0			2	2	0			2	2	0
4	2	2	✓		2	2	0			2	1	1	✓
2	2	0			2	2	0			2	2	0
2	2	0			4	3	1			3	1	2	✓
2	2	0			4	2	2	✓		2	2	0
3	1	2	✓		2	2	0			2	2	0
2	2	0			3	2	1			2	1	1	✓
2	1	1	✓		3	2	1			2	1	1	✓
2	1	1	✓		2	0	2	✓		2	1	1	✓
2	1	1	✓		2	2	0			2	2	0
2	1	1	✓		2	2	0			2	1	1	✓
2	2	0			2	0	2	✓		2	2	0
2	1	1	✓		3	2	1			3	2	1
2	1	1	✓		2	2	0			2	2	0
3	2	1			2	2	0			4	1	3	✓
2	1	1	✓		3	2	1			2	1	1	✓
2	2	0			4	3	1			2	1	1	✓
2	1	1	✓		3	3	0			3	2	1
2	1	1	✓		2	1	1	✓		2	2	0
2	2	0			2	0	2	✓		2	1	1	✓
2	2	0			2	2	0			2	2	0
2	1	1	✓		3	2	1			2	1	1	✓
2	2	0			2	2	0			2	1	1	✓
2	2	0			2	2	0			2	2	0
2	1	1	✓		2	1	1	✓		2	2	0
2	2	0			2	2	0			2	1	1	✓
2	2	0			3	2	1			2	1	1	✓
2	0	2	✓		2	2	0			2	2	0
2	2	0			2	2	0			2	1	1	✓
2	2	0			4	3	1			2	2	0
2	1	1	✓		2	2	0			2	1	1	✓
2	1	1	✓		2	2	0			2	0	2	✓
2	1	1	✓		3	2	1			2	1	1	✓
2	2	0			3	2	1			2	2	0
2	2	0			2	2	0			2	1	1	✓
2	1	1	✓		2	2	0			2	0	2	✓
2	2	0			2	2	0			2	2	0
5 out of 50 (10%) >2 loci (copying)			25 out of 50 (50%) cohered		17 out of 50 (34%) >2 loci (copying)			10 out of 50 (20%) cohered		6 out of 50 (12%) >2 loci (copying)			27 out of 50 (54%) cohered

## Sheet: Figure S1I and S1L
Dual 13q arm + subtelo FISH on WI38 PD50 cells
Vec (pLPC) Transfection - 1st Replicate			(greater than or equal to 50% cohered)				(greater than or equal to 50% cohered)		TRF1.WT Transfection - 1st Replicate			(greater than or equal to 50% cohered)				(greater than or equal to 50% cohered)		TRF1.AA Transfection - 1st Replicate			(greater than or equal to 50% cohered)				(greater than or equal to 50% cohered)
# 13q arm loci	# resolved	# cohered	arm scored as cohered	# 13q subtelo loci	# resolved	# cohered	subtelo scored as cohered		# 13q arm loci	# resolved	# cohered	arm scored as cohered	# 13q subtelo loci	# resolved	# cohered	subtelo scored as cohered		# 13q arm loci	# resolved	# cohered	arm scored as cohered	# 13q subtelo loci	# resolved	# cohered	subtelo scored as cohered
2	2	0		2	1	1	✓		2	2	0		3	2	1			2	2	0		2	0	2	✓
4	4	0		4	1	3	✓		2	2	0		2	2	0			2	2	0		2	2	0
2	2	0		2	1	1	✓		2	1	1	✓	2	2	0			2	2	0		2	2	0
2	2	0		2	2	0			2	2	0		2	2	0			4	4	0		4	2	2	✓
2	2	0		2	1	1	✓		2	2	0		3	2	1			2	2	0		2	2	0
2	2	0		2	2	0			2	2	0		2	2	0			2	2	0		2	1	1	✓
2	2	0		2	2	0			2	2	0		3	3	0			2	2	0		2	2	0
2	1	1	✓	2	1	1	✓		2	2	0		3	2	1			2	2	0		2	2	0
4	3	1		4	0	4	✓		4	4	0		4	2	2	✓		2	2	0		2	2	0
2	2	0		2	2	0			2	2	0		2	2	0			2	1	1	✓	2	1	1	✓
2	1	1	✓	2	1	1	✓		2	2	0		2	2	0			4	3	1		4	1	3	✓
2	2	0		2	2	0			2	2	0		4	3	1			2	2	0		2	1	1	✓
4	4	0		4	0	4	✓		2	2	0		2	1	1	✓		4	4	0		4	2	2	✓
2	2	0		2	1	1	✓		2	2	0		3	2	1			2	2	0		2	2	0
2	2	0		2	2	0			2	2	0		2	2	0			2	2	0		2	2	0
2	2	0		2	2	0			4	4	0		4	3	1			2	2	0		2	2	0
2	2	0		2	2	0			4	3	1		4	1	3	✓		2	2	0		2	2	0
2	2	0		2	2	0			2	2	0		2	2	0			2	2	0		2	1	1	✓
2	2	0		2	2	0			2	2	0		2	2	0			2	1	1	✓	2	1	1	✓
2	1	1	✓	2	1	1	✓		2	2	0		2	2	0			4	4	0		2	2	0
2	2	0		2	1	1	✓		2	2	0		2	2	0			2	2	0		3	2	1
2	2	0		2	2	0			2	2	0		3	1	2	✓		2	2	0		2	2	0
2	2	0		2	2	0			2	2	0		2	2	0			2	2	0		2	2	0
2	1	1	✓	2	1	1	✓		2	2	0		2	1	1	✓		2	2	0		2	2	0
2	2	0		2	2	0			2	2	0		2	2	0			2	2	0		2	1	1	✓
2	2	0		2	2	0			2	2	0		3	2	1			2	2	0		2	2	0
2	2	0		2	2	0			2	2	0		2	2	0			2	2	0		2	1	1	✓
2	2	0		2	2	0			2	1	1	✓	2	1	1	✓		2	2	0		2	2	0
2	2	0		2	2	0			2	2	0		2	2	0			2	2	0		2	2	0
2	2	0		2	2	0			2	2	0		2	2	0			4	3	1		4	1	3	✓
2	1	1	✓	2	2	0			2	2	0		2	2	0			2	2	0		2	1	1	✓
2	2	0		2	1	1	✓		2	2	0		2	1	1	✓		2	2	0		2	2	0
2	2	0		2	1	1	✓		2	2	0		3	2	1			2	1	1	✓	2	1	1	✓
2	2	0		2	2	0			2	2	0		2	2	0			2	2	0		2	2	0
2	2	0		2	2	0			2	2	0		2	2	0			2	2	0		2	1	1	✓
2	2	0		2	1	1	✓		4	2	2	✓	4	1	3	✓		2	2	0		2	2	0
4	4	0		4	3	1			2	2	0		2	2	0			2	2	0		2	2	0
2	2	0		2	2	0			2	2	0		2	2	0			2	2	0		2	2	0
2	2	0		2	2	0			2	2	0		2	2	0			2	1	1	✓	2	0	2	✓
2	2	0		2	0	2	✓		2	2	0		3	2	1			2	2	0		2	2	0
2	1	1	✓	2	2	0			2	2	0		3	2	1			2	1	1	✓	2	2	0
4	4	0		4	1	3	✓		2	2	0		2	2	0			2	2	0		2	1	1	✓
2	2	0		2	0	2	✓		2	2	0		2	2	0			2	2	0		2	2	0
2	2	0		2	2	0			2	2	0		2	2	0			2	1	1	✓	2	1	1	✓
2	2	0		2	2	0			2	2	0		2	2	0			2	2	0		2	2	0
2	2	0		2	1	1	✓		2	2	0		2	2	0			2	2	0		2	1	1	✓
2	2	0		2	2	0			2	2	0		2	2	0			2	2	0		3	2	1
2	2	0		2	1	1	✓		2	1	1	✓	2	1	1	✓		2	2	0		2	2	0
2	2	0		2	2	0			2	2	0		2	2	0			2	2	0		2	1	1	✓
2	2	0		2	1	1	✓		2	2	0		2	2	0			2	2	0		2	2	0
5 out of 50 (10%) >2 arm loci (arm copying)			6 out of 50 (12%) arm cohered	5 out of 50 (10%) >2 subtelo loci (subtelo copying)			21 out of 50 (42%) subtelo cohered		4 out of 50 (8%) >2 arm loci (arm copying)			4 out of 50 (8%) arm cohered	15 out of 50 (30%) >2 subtelo loci (subtelo copying)			9 out of 50 (18%) subtelo cohered		5 out of 50 (10%) >2 arm loci (arm copying)			6 out of 50 (12%) arm cohered	6 out of 50 (12%) >2 subtelo loci (subtelo copying)			20 out of 50 (40%) subtelo cohered
Vec (pLPC) Transfection - 2nd Replicate			(greater than or equal to 50% cohered)				(greater than or equal to 50% cohered)		TRF1.WT Transfection - 2nd Replicate			(greater than or equal to 50% cohered)				(greater than or equal to 50% cohered)		TRF1.AA Transfection - 2nd Replicate			(greater than or equal to 50% cohered)				(greater than or equal to 50% cohered)
# 13q arm loci	# resolved	# cohered	arm scored as cohered	# 13q subtelo loci	# resolved	# cohered	subtelo scored as cohered		# 13q arm loci	# resolved	# cohered	arm scored as cohered	# 13q subtelo loci	# resolved	# cohered	subtelo scored as cohered		# 13q arm loci	# resolved	# cohered	arm scored as cohered	# 13q subtelo loci	# resolved	# cohered	subtelo scored as cohered
2	2	0		2	1	1	✓		2	2	0		2	2	0			2	2	0		2	2	0
2	2	0		2	1	1	✓		2	2	0		3	2	1			2	2	0		2	1	1	✓
2	2	0		2	2	0			2	2	0		3	2	1			2	2	0		2	1	1	✓
2	2	0		2	2	0			2	2	0		2	2	0			2	2	0		2	2	0
2	1	1	✓	2	1	1	✓		2	2	0		2	2	0			2	2	0		2	2	0
2	2	0		2	0	2	✓		2	2	0		2	2	0			2	1	1	✓	2	0	2	✓
2	2	0		2	2	0			4	4	0		4	3	1			2	2	0		2	2	0
2	2	0		2	2	0			2	1	1	✓	2	1	1	✓		2	2	0		2	0	2	✓
2	2	0		2	1	1	✓		2	2	0		3	3	0			4	3	1		4	1	3	✓
2	2	0		3	2	1			2	2	0		2	1	1	✓		2	2	0		2	1	1	✓
4	3	1		4	1	3	✓		2	2	0		3	2	1			2	2	0		2	2	0
2	2	0		2	2	0			2	1	1	✓	2	1	1	✓		2	2	0		2	1	1	✓
2	2	0		2	2	0			2	2	0		3	2	1			2	2	0		2	2	0
2	2	0		2	1	1	✓		2	2	0		2	2	0			2	1	1	✓	2	2	0
2	2	0		2	2	0			2	2	0		2	2	0			2	2	0		2	2	0
2	2	0		2	2	0			2	2	0		5	3	2			2	2	0		2	2	0
2	2	0		2	1	1	✓		2	2	0		2	1	1	✓		2	2	0		2	2	0
2	2	0		2	0	2	✓		2	2	0		3	2	1			2	1	1	✓	2	2	0
2	2	0		2	2	0			4	3	1		4	2	2	✓		2	2	0		2	2	0
4	4	0		4	2	2	✓		2	2	0		2	2	0			4	4	0		4	2	2	✓
2	2	0		2	2	0			2	2	0		2	1	1	✓		2	2	0		2	2	0
2	1	1	✓	2	2	0			2	2	0		2	2	0			2	2	0		2	2	0
4	3	1		4	2	2	✓		2	2	0		2	2	0			2	1	1	✓	2	1	1	✓
2	2	0		2	2	0			2	2	0		2	2	0			2	2	0		2	2	0
2	2	0		2	1	1	✓		2	2	0		2	2	0			2	2	0		2	1	1	✓
2	2	0		2	2	0			2	2	0		2	1	1	✓		2	2	0		2	1	1	✓
2	2	0		2	2	0			2	2	0		2	2	0			2	1	1	✓	2	1	1	✓
2	1	1	✓	2	1	1	✓		2	2	0		2	2	0			2	2	0		2	2	0
2	2	0		2	1	1	✓		4	3	1		4	0	4	✓		2	2	0		2	2	0
2	1	1	✓	2	2	0			2	2	0		2	2	0			2	2	0		2	1	1	✓
2	2	0		2	2	0			2	2	0		2	2	0			4	4	0		4	0	4	✓
2	2	0		2	2	0			2	2	0		2	2	0			2	2	0		2	2	0
2	2	0		2	2	0			2	2	0		3	2	1			2	2	0		2	1	1	✓
2	1	1	✓	2	1	1	✓		2	2	0		2	2	0			2	2	0		2	1	1	✓
2	2	0		2	1	1	✓		2	1	1	✓	2	2	0			2	2	0		2	2	0
2	2	0		2	1	1	✓		2	2	0		2	1	1	✓		2	2	0		2	2	0
2	2	0		2	1	1	✓		2	2	0		2	2	0			2	2	0		2	2	0
2	1	1	✓	2	2	0			2	2	0		2	2	0			2	2	0		2	2	0
2	2	0		2	2	0			2	2	0		3	2	1			2	2	0		3	2	1
2	2	0		2	2	0			2	2	0		2	2	0			2	2	0		2	2	0
2	2	0		2	0	2	✓		2	1	1	✓	2	1	1	✓		2	1	1	✓	2	1	1	✓
4	3	1		4	1	3	✓		2	2	0		2	2	0			2	2	0		2	2	0
2	2	0		2	1	1	✓		2	2	0		3	2	1			2	2	0		3	3	0
2	2	0		2	2	0			2	2	0		2	1	1	✓		2	2	0		2	0	2	✓
2	1	1	✓	2	1	1	✓		2	2	0		2	2	0			2	2	0		2	2	0
2	2	0		2	1	1	✓		2	2	0		3	3	0			2	2	0		2	1	1	✓
2	2	0		2	2	0			2	2	0		2	2	0			2	2	0		2	1	1	✓
2	2	0		2	2	0			2	2	0		2	2	0			2	2	0		2	2	0
2	2	0		2	1	1	✓		2	2	0		2	2	0			2	2	0		2	1	1	✓
2	2	0		2	2	0			2	2	0		2	2	0			2	2	0		2	0	2	✓
4 out of 50 (8%) >2 arm loci (arm copying)			7 out of 50 (14%) arm cohered	5 out of 50 (10%) >2 subtelo loci (subtelo copying)			24 out of 50 (48%) subtelo cohered		3 out of 50 (6%) >2 arm loci (arm copying)			4 out of 50 (8%) arm cohered	14 out of 50 (28%) >2 subtelo loci (subtelo copying)			11 out of 50 (22%) subtelo cohered		3 out of 50 (6%) >2 arm loci (arm copying)			6 out of 50 (12%) arm cohered	5 out of 50 (10%) >2 subtelo loci (subtelo copying)			22 out of 50 (44%) subtelo cohered
