# Supplementary material for: Persistent telomere cohesion protects aged cells from premature senescence
Source: Nat Commun. 2020 Jul 3;11:3321. doi: 10.1038/s41467-020-17133-4 (PMC7335080; doi:10.1038/s41467-020-17133-4)
Supplement: Supplementary file 4 — Source Data [file 41467_2020_17133_MOESM4_ESM.zip › SourceDataforFigure 1.xlsx]

## Sheet: Figure 1B
16p subtelo FISH on HEK293T CRISPR Clones
TRF1.G18P Clone #1 - 1st Replicate			(greater than or equal to 50% cohered)		TRF1.G18P Clone #3 - 1st Replicate			(greater than or equal to 50% cohered)		TRF1.G18P Clone #5 - 1st Replicate			(greater than or equal to 50% cohered)		TRF1.WT Clone #23 - 1st Replicate			(greater than or equal to 50% cohered)
# loci	# resolved	# cohered	scored as cohered		# loci	# resolved	# cohered	scored as cohered		# loci	# resolved	# cohered	scored as cohered		# loci	# resolved	# cohered	scored as cohered
3	1	2	✓		3	0	3	✓		3	0	3	✓		3	2	1
3	1	2	✓		3	0	3	✓		3	3	0			3	2	1
3	1	2	✓		3	1	2	✓		3	1	2	✓		3	0	3	✓
3	2	1			3	1	2	✓		3	1	2	✓		3	2	1
3	1	2	✓		3	2	1			3	2	1			3	1	2	✓
3	1	2	✓		3	0	3	✓		3	0	3	✓		3	2	1
3	1	2	✓		3	0	3	✓		3	2	1			3	2	1
3	3	0			3	3	0			3	1	2	✓		3	0	3	✓
3	0	3	✓		3	1	2	✓		3	0	3	✓		3	2	1
3	1	2	✓		3	0	3	✓		3	1	2	✓		3	3	0
3	0	3	✓		3	2	1			3	1	2	✓		3	2	1
3	1	2	✓		3	0	3	✓		3	1	2	✓		3	1	2	✓
3	1	2	✓		3	1	2	✓		3	1	2	✓		3	2	1
3	2	1			3	2	1			3	0	3	✓		3	2	1
3	1	2	✓		3	1	2	✓		3	1	2	✓		3	1	2	✓
3	2	1			3	1	2	✓		3	2	1			3	3	0
3	2	1			3	2	1			3	1	2	✓		3	2	1
3	3	0			3	0	3	✓		3	0	3	✓		3	1	2	✓
3	1	2	✓		3	1	2	✓		3	1	2	✓		3	1	2	✓
3	1	2	✓		3	3	0			3	2	1			3	1	2	✓
3	1	2	✓		3	2	1			3	1	2	✓		3	3	0
3	1	2	✓		3	3	0			3	0	3	✓		3	2	1
3	2	1			3	3	0			3	1	2	✓		3	3	0
3	2	1			3	1	2	✓		3	0	3	✓		3	3	0
3	2	1			3	1	2	✓		3	3	0			3	2	1
3	0	3	✓		3	2	1			3	0	3	✓		3	3	0
3	1	2	✓		3	2	1			3	0	3	✓		3	1	2	✓
3	3	0			3	1	2	✓		3	2	1			3	2	1
3	1	2	✓		3	1	2	✓							3	3	0
3	1	2	✓		3	2	1								3	2	1
3	2	1			3	2	1								3	3	0
3	2	1			3	2	1								3	3	0
3	0	3	✓		3	0	3	✓							3	3	0
3	1	2	✓		3	2	1								3	2	1
3	0	3	✓		3	1	2	✓							3	2	1
3	2	1			3	1	2	✓							3	3	0
3	1	2	✓		3	2	1								3	1	2	✓
3	2	1			3	2	1								3	2	1
3	1	2	✓		3	3	0								3	2	1
3	1	2	✓		3	1	2	✓							3	2	1
3	2	1			3	1	2	✓							3	2	1
3	1	2	✓		3	1	2	✓							3	1	2	✓
3	2	1			3	0	3	✓							3	2	1
3	1	2	✓		3	1	2	✓							3	2	1
3	0	3	✓		3	2	1								3	3	0
3	3	0			3	2	1								3	1	2	✓
3	0	3	✓		3	1	2	✓							3	3	0
3	2	1			3	2	1								3	2	1
3	2	1			3	2	1								3	2	1
3	2	1			3	1	2	✓							3	2	1
3	1	2	✓		3	1	2	✓							3	3	0
3	2	1			3	2	1								3	0	3	✓
3	2	1			3	3	0								3	1	2	✓
3	1	2	✓												3	1	2	✓
3	2	1													3	2	1
3	0	3	✓												3	3	0
3	2	1													3	3	0
3	1	2	✓												3	2	1
3	3	0													3	2	1
3	2	1													3	2	1
3	0	3	✓												3	2	1
3	2	1													3	2	1
3	1	2	✓
3	1	2	✓
			37 out of 64 (57.8%) cohered					29 out of 53 (54.7%) cohered					21 out of 28 (75%) cohered					15 out of 62 (24.2%) cohered
TRF1.G18P Clone #1 - 2nd Replicate			(greater than or equal to 50% cohered)		TRF1.G18P Clone #3 - 2nd Replicate			(greater than or equal to 50% cohered)		TRF1.G18P Clone #5 - 2nd Replicate			(greater than or equal to 50% cohered)		TRF1.WT Clone #23 - 2nd Replicate			(greater than or equal to 50% cohered)
# loci	# resolved	# cohered	scored as cohered		# loci	# resolved	# cohered	scored as cohered		# loci	# resolved	# cohered	scored as cohered		# loci	# resolved	# cohered	scored as cohered
3	3	0			3	1	2	✓		3	2	1			3	3	0
3	2	1			3	2	1			3	3	0			3	3	0
3	1	2	✓		3	1	2	✓		3	1	2	✓		3	2	1
3	2	1			3	3	0			3	3	0			3	1	2	✓
3	2	1			3	2	1			3	3	0			3	2	1
3	1	2	✓		3	1	2	✓		3	1	2	✓		3	1	2	✓
3	1	2	✓		3	0	3	✓		3	0	3	✓		3	0	3	✓
3	2	1			3	1	2	✓		3	0	3	✓		3	3	0
3	2	1			3	1	2	✓		3	1	2	✓		3	2	1
3	2	1			3	2	1			3	3	0			3	2	1
3	0	3	✓		3	2	1			3	2	1			3	2	1
3	1	2	✓		3	0	3	✓		3	2	1			3	2	1
3	3	0			3	2	1			3	1	2	✓		3	3	0
3	1	2	✓		3	2	1			3	2	1			3	2	1
3	2	1			3	1	2	✓		3	2	1			3	3	0
3	3	0			3	0	3	✓		3	1	2	✓		3	3	0
3	3	0			3	2	1			3	0	3	✓		3	1	2	✓
3	1	2	✓		3	0	3	✓		3	0	3	✓		3	2	1
3	1	2	✓		3	3	0			3	0	3	✓		3	2	1
3	3	0			3	0	3	✓		3	1	2	✓		3	2	1
3	1	2	✓		3	3	0			3	0	3	✓		3	2	1
3	1	2	✓		3	2	1			3	3	0			3	3	0
3	1	2	✓		3	2	1			3	0	3	✓		3	1	2	✓
3	2	1			3	2	1			3	1	2	✓		3	2	1
3	1	2	✓		3	2	1			3	2	1			3	3	0
3	2	1			3	1	2	✓		3	1	2	✓		3	3	0
3	1	2	✓		3	1	2	✓		3	1	2	✓		3	2	1
3	1	2	✓		3	1	2	✓		3	0	3	✓		3	3	0
3	0	3	✓		3	2	1			3	1	2	✓		3	1	2	✓
3	1	2	✓		3	0	3	✓		3	1	2	✓		3	2	1
3	1	2	✓		3	0	3	✓		3	2	1			3	1	2	✓
3	1	2	✓		3	1	2	✓		3	0	3	✓		3	3	0
3	3	0			3	2	1			3	1	2	✓		3	2	1
3	1	2	✓		3	2	1			3	3	0			3	3	0
3	2	1			3	2	1			3	2	1			3	1	2	✓
3	3	0			3	0	3	✓		3	1	2	✓		3	2	1
3	1	2	✓		3	0	3	✓		3	0	3	✓		3	2	1
3	2	1			3	2	1			3	0	3	✓		3	0	3	✓
3	1	2	✓		3	2	1			3	2	1			3	0	3	✓
3	2	1			3	0	3	✓		3	3	0			3	2	1
3	2	1			3	2	1			3	2	1			3	3	0
3	1	2	✓		3	1	2	✓		3	2	1			3	0	3	✓
3	0	3	✓		3	2	1			3	0	3	✓		3	1	2	✓
3	1	2	✓		3	0	3	✓		3	1	2	✓		3	3	0
3	1	2	✓		3	1	2	✓		3	1	2	✓		3	1	2	✓
3	1	2	✓		3	2	1			3	2	1			3	2	1
3	1	2	✓		3	1	2	✓		3	1	2	✓		3	2	1
3	0	3	✓		3	0	3	✓		3	2	1			3	2	1
3	3	0			3	0	3	✓		3	0	3	✓		3	2	1
3	1	2	✓		3	2	1			3	2	1			3	2	1
3	2	1			3	1	2	✓		3	1	2	✓		3	3	0
3	3	0			3	2	1			3	2	1			3	0	3	✓
3	2	1			3	3	0			3	1	2	✓		3	1	2	✓
3	2	1			3	1	2	✓		3	1	2	✓		3	2	1
					3	1	2	✓		3	1	2	✓		3	2	1
					3	2	1			3	2	1			3	2	1
					3	1	2	✓		3	3	0
					3	2	1			3	0	3	✓
					3	1	2	✓		3	0	3	✓
					3	0	3	✓		3	2	1
					3	0	3	✓		3	1	2	✓
					3	1	2	✓		3	2	1
					3	1	2	✓		3	2	1
					3	0	3	✓		3	3	0
					3	1	2	✓
					3	3	0
					3	3	0
					3	1	2	✓
					3	1	2	✓
			29 out of 54 (53.7%) cohered					39 out of 69 (56.5%) cohered					36 out of 64 (56.3%) cohered					15 out of 56 (26.8%) cohered

## Sheet: Figure 1D
16p subtelo FISH on WI38 cells
WI38 PD30 - 1st Replicate			(greater than or equal to 50% cohered)		WI38 PD54 - 1st Replicate			(greater than or equal to 50% cohered)
# loci	# resolved	# cohered	scored as cohered		# loci	# resolved	# cohered	scored as cohered
2	2	0			2	2	0
2	2	0			2	0	2	✓
2	2	0			2	1	1	✓
2	2	0			2	0	2	✓
2	2	0			2	2	0
2	2	0			2	0	2	✓
2	2	0			2	2	0
2	2	0			2	2	0
2	0	2	✓		2	2	0
2	0	2	✓		2	2	0
2	2	0			2	0	2	✓
2	2	0			2	2	0
2	2	0			2	2	0
2	2	0			2	0	2	✓
2	0	2	✓		2	1	1	✓
2	2	0			2	0	2	✓
2	2	0			2	2	0
2	2	0			2	2	0
2	1	1	✓		2	1	1	✓
2	2	0			2	1	1	✓
2	2	0			2	2	0
2	2	0			2	2	0
2	2	0			2	0	2	✓
2	2	0			2	2	0
2	2	0			2	2	0
2	1	1	✓		2	2	0
2	2	0			2	2	0
2	2	0			2	0	2	✓
2	2	0			2	0	2	✓
2	2	0			2	1	1	✓
2	0	2	✓		2	1	1	✓
2	2	0			2	2	0
2	2	0			4	2	2	✓
2	2	0			2	1	1	✓
2	2	0			2	2	0
2	1	1	✓		2	2	0
2	0	2	✓		2	2	0
2	2	0			2	2	0
2	2	0			2	2	0
2	2	0			4	1	3	✓
2	2	0			4	2	2	✓
2	1	1	✓		2	1	1	✓
2	2	0			2	2	0
2	2	0			2	2	0
2	2	0			2	1	1	✓
2	2	0			4	1	3	✓
2	2	0			2	2	0
2	2	0			2	0	2	✓
2	2	0			2	2	0
2	2	0			2	2	0
			9 out of 50 (18%) cohered					23 out of 50 (46%) cohered
WI38 PD30 - 2nd Replicate			(greater than or equal to 50% cohered)		WI38 PD54 - 2nd Replicate			(greater than or equal to 50% cohered)
# loci	# resolved	# cohered	scored as cohered		# loci	# resolved	# cohered	scored as cohered
2	1	1	✓		2	2	0
2	2	0			2	2	0
2	2	0			2	1	1	✓
2	2	0			2	2	0
3	2	1			2	2	0
2	2	0			2	1	1	✓
2	2	0			2	2	0
2	2	0			2	2	0
2	2	0			2	1	1	✓
2	2	0	✓		2	2	0
2	2	0			2	2	0
2	2	0			2	2	0
2	0	2	✓		2	1	1	✓
2	2	0			2	1	1	✓
2	2	0			2	1	1	✓
2	2	0			2	2	0
2	1	1	✓		2	2	0
2	2	0			2	0	2	✓
2	2	0			2	2	0
2	2	0			2	2	0
2	2	0			2	2	0
2	2	0			4	3	1
2	2	0			2	1	1	✓
2	2	0			2	2	0
2	2	0			2	1	1	✓
2	2	0			4	1	3	✓
2	2	0			2	2	0
2	2	0			2	1	1	✓
2	2	0			2	2	0
2	2	0			2	2	0
2	2	0			2	2	0
2	2	0			2	2	0
2	2	0			2	1	1	✓
2	1	1	✓		2	1	1	✓
2	2	0			2	2	0
2	2	0			2	2	0
					2	2	0
					2	1	1	✓
					2	1	1	✓
					2	2	0
			5 out of 36 (13.9%) cohered					15 out of 40 (37.5%) cohered

## Sheet: Figure 1H and 1J
16p subtelo FISH on WI38 PD52 cells
Vec (pLPC) Transfection - 1st Replicate			(greater than or equal to 50% cohered)		TRF1.WT Transfection - 1st Replicate			(greater than or equal to 50% cohered)		TRF1.AA Transfection - 1st Replicate			(greater than or equal to 50% cohered)		TRF1.WT Transfection + Rad51i - 1st Replicate			(greater than or equal to 50% cohered)
# loci	# resolved	# cohered	scored as cohered		# loci	# resolved	# cohered	scored as cohered		# loci	# resolved	# cohered	scored as cohered		# loci	# resolved	# cohered	scored as cohered
2	2	0			2	2	0			2	1	1	✓		3	3	0
2	0	2	✓		2	2	0			2	2	0			3	3	0
2	1	1	✓		2	2	0			2	2	0			3	3	0
2	2	0			2	2	0			2	2	0			2	2	0
2	2	0			3	2	1			2	2	0			2	2	0
4	0	4	✓		2	2	0			2	1	1	✓		2	2	0
2	2	0			2	1	1	✓		2	2	0			2	2	0
2	2	0			3	2	1			2	1	1	✓		2	2	0
2	2	0			2	2	0			2	2	0			2	2	0
2	1	1	✓		2	2	0			2	1	1	✓		2	1	1	✓
2	2	0			2	1	1	✓		2	1	1	✓		2	2	0
2	1	1	✓		3	3	0			2	1	1	✓		2	1	1	✓
2	0	2	✓		2	2	0			2	2	0			2	2	0
2	1	1	✓		2	1	1	✓		2	2	0			2	2	0
2	0	2	✓		3	2	1			2	2	0			2	1	1	✓
2	2	0			2	2	0			2	1	1	✓		2	2	0
2	2	0			2	2	0			2	2	0			2	2	0
2	2	0			2	2	0			4	4	0			2	2	0
2	2	0			2	1	1	✓		2	0	2	✓		2	0	2	✓
2	2	0			2	2	0			2	2	0			2	2	0
4	4	0			2	1	1	✓		2	2	0			2	2	0
2	2	0			2	2	0			2	1	1	✓		5	5	0
2	1	1	✓		3	2	1			2	1	1	✓		2	2	0
2	2	0			2	2	0			2	2	0			2	2	0
2	2	0			2	2	0			2	2	0			2	1	1	✓
2	1	1	✓		2	2	0			2	1	1	✓		2	2	0
2	2	0			2	2	0			2	2	0			2	2	0
2	1	1	✓		3	3	0			2	1	1	✓		2	1	1	✓
2	2	0			2	2	0			2	2	0			2	2	0
2	2	0			2	2	0			2	2	0			2	2	0
2	0	2	✓		2	0	2	✓		4	1	3	✓		2	1	1	✓
2	2	0			4	3	1			2	2	0			2	2	0
2	2	0			2	2	0			2	1	1	✓		2	2	0
2	2	0			2	2	0			2	0	2	✓
2	1	1	✓		4	4	0			4	4	0
2	0	2	✓		2	2	0			2	2	0
2	1	1	✓		2	2	0			2	2	0
2	2	0			2	2	0			2	2	0
2	2	0			2	2	0			2	2	0
2	1	1	✓		2	2	0			2	1	1	✓
2	1	1	✓		2	2	0			2	0	2	✓
2	1	1	✓		2	2	0			2	2	0
2	2	0			2	2	0			4	1	3	✓
2	1	1	✓		4	3	1			2	2	0
2	2	0			2	2	0			2	1	1	✓
2	2	0			3	3	0			2	2	0
2	2	0			3	3	0			2	1	1	✓
2	1	1	✓		2	2	0			2	2	0
4	4	0			3	2	1			2	2	0
2	0	2	✓		3	3	0			2	0	2	✓
3 out of 50 (6%) >2 loci (copying)			21 out of 50 (42%) cohered		13 out of 50 (26%) >2 loci (copying)			6 out of 50 (12%) cohered		4 out of 50 (8%) >2 loci (copying)			21 out of 50 (42%) cohered		4 out of 33 (12.1%) >2 loci (copying)			7 out of 33 (21.2%) cohered
Vec (pLPC) Transfection - 2nd Replicate			(greater than or equal to 50% cohered)		TRF1.WT Transfection - 2nd Replicate			(greater than or equal to 50% cohered)		TRF1.AA Transfection - 2nd Replicate			(greater than or equal to 50% cohered)		TRF1.WT Transfection +Rad51i - 2nd Replicate			(greater than or equal to 50% cohered)
# loci	# resolved	# cohered	scored as cohered		# loci	# resolved	# cohered	scored as cohered		# loci	# resolved	# cohered	scored as cohered		# loci	# resolved	# cohered	scored as cohered
2	1	1	✓		2	2	0			2	1	1	✓		2	2	0
2	1	1	✓		2	3	0			2	1	1	✓		2	2	0
2	0	2	✓		2	2	0			2	0	2	✓		2	2	0
2	0	2	✓		3	2	1			2	1	1	✓		2	2	0
2	0	2	✓		2	0	2	✓		2	2	0			2	1	1	✓
2	2	0			5	4	1			2	0	2	✓		2	2	0
2	1	1	✓		3	3	0			2	2	0			3	3	0
2	2	0			2	2	0			2	1	1	✓		2	2	0
3	3	0			2	2	0			2	2	0			2	2	0
2	1	1	✓		2	2	0			2	2	0			3	2	1
4	3	1			2	2	0			2	1	1	✓		2	1	1	✓
2	2	0			2	2	0			2	2	0			2	2	0
2	2	0			2	2	0			2	2	0			2	2	0
2	2	0			3	2	1			2	2	0			2	2	0
2	1	1	✓		2	1	1	✓		2	2	0			2	2	0
2	2	0			2	2	0			2	2	0			2	2	0
2	2	0			2	2	0			3	3	0			2	0	2	✓
2	2	0			2	1	1	✓		2	2	0			2	1	1	✓
2	0	2	✓		2	2	0			2	1	1	✓		3	3	0
2	0	2	✓		2	2	0			2	0	2	✓		2	2	0
2	2	0			2	2	0			2	3	2			2	2	0
2	2	0			2	0	2	✓		2	2	0			2	2	0
4	3	1			3	3	0			2	0	2	✓		2	2	0
2	2	0			2	1	1	✓		2	0	2	✓		2	2	0
2	2	0			3	3	0			3	2	1			3	2	1
2	1	1	✓		3	2	1			2	2	0			2	2	0
2	2	0			2	2	0			2	0	2	✓		2	2	0
2	1	1	✓		2	1	1	✓		2	1	1	✓		2	0	2	✓
2	0	2	✓		3	2	1			2	1	1	✓		2	0	2	✓
2	2	0			2	2	0			2	1	1	✓		2	2	0
2	0	2	✓		4	4	0			2	2	0			2	2	0
2	2	0			2	2	0			2	1	1	✓		2	2	0
2	1	1	✓		3	2	1			2	2	0			2	1	1	✓
															2	2	0
															2	1	1	✓
															2	2	0
															3	2	1
3 out of 33 (9.1%) >2 loci (copying)			15 out of 33 (45.4%) cohered		10 out of 33 (30.3%) >2 loci (copying)			6 out of 33 (18.2%) cohered		2 out of 33 (6.1%) >2 loci (copying)			16 out of 33 (48.4%) cohered		5 out of 37 (13.5%) >2 loci (copying)			8 out of 37 (21.6.%) cohered
