# Supplementary material for: Persistent telomere cohesion protects aged cells from premature senescence
Source: Nat Commun. 2020 Jul 3;11:3321. doi: 10.1038/s41467-020-17133-4 (PMC7335080; doi:10.1038/s41467-020-17133-4)
Supplement: Supplementary file 4 — Source Data [file 41467_2020_17133_MOESM4_ESM.zip › SourceDataforFigure 4.xlsx]

## Sheet: Figure 4A
Growth Curve of WI38 Vec or SV40-Infected cells
*WI38 Cells infected at PD42*
Vec (pBabeneo) Infection			TRF1.WT Infection
PD	At Day # __?		PD	At Day # __?
0	0		0	0
1	4		1	2
2	8		2	3
3	14		3	4
4	20		6	8
5	16		8	15
6	33		9	18
6 (senescence)	46		10	22
			11	32
			12	42
			13	52
			15	71
			15 (crisis)	93

## Sheet: Figure 4C and 4D
16p subtelo FISH on WI38 Vec or SV40-Infected (PD6) cells
Vec (pBabeneo) Infection - 1st Replicate			(greater than or equal to 50% cohered)		SV40 Infection (Immortalized) - 1st Replicate			(greater than or equal to 50% cohered)
# loci	# resolved	# cohered	scored as cohered		# loci	# resolved	# cohered	scored as cohered
2	0	2	✓		2	2	0
2	2	0			2	2	0
2	1	1	✓		2	1	1	✓
2	0	2	✓		2	0	2	✓
2	2	0			2	1	1	✓
2	2	0			2	2	0
2	1	1	✓		2	1	1	✓
2	0	2	✓		2	2	0
3	2	1			2	0	2	✓
2	1	1	✓		2	0	2	✓
2	1	1	✓		2	0	2	✓
2	2	0			4	2	2	✓
3	2	1			3	3	0
2	2	0			3	1	2	✓
2	2	0			2	1	1	✓
2	0	2	✓		2	1	1	✓
2	2	0			2	2	0
2	2	0			4	4	0
2	1	1	✓		2	2	0
2	0	2	✓		2	2	0
2	2	0			2	1	1	✓
2	1	1	✓		2	1	1	✓
2	2	0			2	2	0
2	1	1	✓		2	1	1	✓
2	1	1	✓		2	1	1	✓
2	2	0			2	1	1	✓
2	1	1	✓		2	0	2	✓
2	2	0			2	1	1	✓
2	2	0			2	2	0
2	1	1	✓		3	0	3	✓
2	2	0			3	2	1
3	2	1			2	1	1	✓
4	3	1			2	2	0
2	1	1	✓		2	1	1	✓
2	2	0			2	1	1	✓
2	0	2	✓		3	1	2	✓
2	0	2	✓		2	2	0
2	1	1	✓		5	3	2
2	2	0			2	1	1	✓
2	1	1	✓		2	2	0
2	2	0			2	2	0
					2	1	1	✓
					2	1	1	✓
					2	2	0
					2	2	0
					2	2	0
					2	2	0
					2	1	1	✓
					2	1	1	✓
					2	2	0
					2	1	1	✓
					2	2	0
					3	2	1
					2	1	1	✓
					2	2	0
					3	2	1
					2	2	0
					2	2	0
					2	2	0
					3	2	1
4 out of 41 (9.8%) >2 loci (copying)			20 out of 41 (48.8%) cohered		11 out of 60 (18.3%) >2 loci (copying)			30 out of 60 (50%) cohered
Vec (pBabeneo) Infection - 2nd Replicate			(greater than or equal to 50% cohered)		SV40 Infection (Immortalized) - 2nd Replicate			(greater than or equal to 50% cohered)
# loci	# resolved	# cohered	scored as cohered		# loci	# resolved	# cohered	scored as cohered
3	3	0			2	0	2	✓
2	1	1	✓		2	0	2	✓
2	2	0			2	2	0
2	2	0			3	1	2	✓
2	2	0			2	1	1	✓
3	3	0			2	2	0
2	2	0			3	2	1
2	1	1	✓		2	2	0
2	2	0			2	2	0
2	2	0			3	2	1
2	2	0			2	2	0
2	0	2	✓		2	1	1	✓
2	1	1	✓		2	2	0
2	2	0			2	1	1	✓
2	1	1	✓		2	2	0
2	1	1	✓		2	1	1	✓
2	2	0			4	2	2	✓
2	1	1	✓		2	2	0
2	1	1	✓		2	0	2	✓
3	2	1			3	2	1
2	2	0			3	3	0
2	1	1	✓		2	1	1	✓
2	2	0			2	2	0
2	2	0			2	2	0
2	1	1	✓		3	3	0
2	0	2	✓		2	1	1	✓
2	2	0			2	2	0
2	1	1	✓		2	2	0
2	2	0			2	1	1	✓
2	2	0			2	2	0
2	1	1	✓		2	0	2	✓
2	2	0			2	2	0
2	2	0			2	1	1	✓
2	1	1	✓		2	1	1	✓
2	1	1	✓		2	2	0
4	4	0			3	3	0
2	1	1	✓		2	1	1	✓
2	2	0			2	2	0
2	1	1	✓		4	3	1
2	2	0			2	2	0
2	1	1	✓		2	1	1	✓
3	2	1			2	0	2	✓
2	0	2	✓		2	0	2	✓
2	2	0			3	2	1
2	2	0			2	1	1	✓
2	0	2	✓		2	2	0
2	1	1	✓		2	1	1	✓
2	2	0			2	2	0
2	0	2	✓		2	0	2	✓
2	1	1	✓		2	1	1	✓
					2	2	0
					2	2	0
					3	1	2	✓
					2	0	2	✓
					2	2	0
					2	2	0
					2	0	2	✓
					3	1	2	✓
					2	2	0
					2	2	0
5 out of 50 (10%) >2 loci (copying)			23 out of 50 (46%) cohered		12 out of 60 (20%) >2 loci (copying)			27 out of 60 (45%) cohered

## Sheet: Figure 4G
16p subtelo FISH on WI38 SV40-LT PD6 cells
Vec (pLSJH) Infection - 1st Replicate			(greater than or equal to 50% cohered)		TRF1.WT Infection - 1st Replicate			(greater than or equal to 50% cohered)		TRF1.AA Infection - 1st Replicate			(greater than or equal to 50% cohered)
# loci	# resolved	# cohered	scored as cohered		# loci	# resolved	# cohered	scored as cohered		# loci	# resolved	# cohered	scored as cohered
2	2	0			3	2	1			2	1	1	✓
3	3	0			2	0	2	✓		2	0	2	✓
3	0	3	✓		2	2	0			2	2	0
2	0	2	✓		3	2	1			2	2	0
2	0	2	✓		4	3	1			2	0	2	✓
1	0	1	✓		3	2	1			2	1	1	✓
2	1	1	✓		4	2	2	✓		2	0	2	✓
2	2	0			2	1	1	✓		3	2	1
2	0	2	✓		3	2	1			3	1	2	✓
1	0	1	✓		3	3	0			2	1	1	✓
1	1	0			3	2	1			4	1	3	✓
2	1	1	✓		2	2	0			2	1	1	✓
2	1	1	✓		2	0	2	✓		3	1	2	✓
2	2	0			2	2	0			2	2	0
3	2	1			3	2	1			3	2	1
2	1	1	✓		1	0	1	✓		2	0	2	✓
2	1	1	✓		2	1	1	✓		3	3	0
2	2	0			2	1	1	✓		2	0	2	✓
2	2	0			2	1	1	✓		2	1	1	✓
2	2	0			4	3	1			2	2	0
4	1	3	✓		2	1	1	✓		1	1	0
2	0	2	✓		2	2	0			2	2	0
3	3	0			2	2	0			2	1	1	✓
2	0	2	✓		2	2	0			3	1	2	✓
2	2	0			2	2	0			3	2	1
2	0	2	✓		2	1	1	✓		2	0	2	✓
2	2	0			3	2	1			2	1	1	✓
2	1	1	✓		1	1	0			4	3	1
2	2	0			2	2	0			2	2	0
2	1	1	✓		2	1	1	✓		2	2	0
2	2	0			2	1	1	✓		2	2	0
2	1	1	✓		2	0	2	✓		2	2	0
2	0	2	✓		2	2	0			2	0	2	✓
3	3	0			2	2	0			2	0	2	✓
2	2	0			2	2	0			2	1	1	✓
2	2	0			2	2	0			2	2	0
2	0	2	✓		2	0	2	✓		2	1	1	✓
3	2	1			3	2	1			2	2	0
2	0	2	✓		2	2	0			1	0	1	✓
2	0	2	✓		2	2	0			2	0	2	✓
2	1	1	✓		4	3	1			2	2	0
3	2	1			3	2	1			2	2	0
2	0	2	✓		3	2	1			2	2	0
2	1	1	✓		2	2	0			2	1	1	✓
2	2	0			2	1	1	✓		2	0	2	✓
2	0	2	✓		3	2	1			2	1	1	✓
2	1	1	✓		2	2	0			2	0	2	✓
2	2	0			2	2	0			2	2	0
2	0	2	✓		2	2	0			2	1	1	✓
2	2	0			3	2	1			2	0	2	✓
			28 out of 50 (56%) cohered					15 out of 50 (30%) cohered					29 out of 50 (58%) cohered
Vec (pLSJH) Infection - 2nd Replicate			(greater than or equal to 50% cohered)		TRF1.WT Infection - 2nd Replicate			(greater than or equal to 50% cohered)		TRF1.AA Infection - 2nd Replicate			(greater than or equal to 50% cohered)
# loci	# resolved	# cohered	scored as cohered		# loci	# resolved	# cohered	scored as cohered		# loci	# resolved	# cohered	scored as cohered
2	1	1	✓		4	3	1			2	0	2	✓
2	0	2	✓		3	1	2	✓		2	2	0
2	1	1	✓		3	2	1			4	2	2	✓
3	0	3	✓		3	3	0			2	0	2	✓
2	2	0			2	2	0			2	2	0
2	2	0			2	2	0			2	2	0
2	2	0			2	0	2	✓		2	0	2	✓
2	1	1	✓		2	2	0			1	0	1	✓
3	3	0			2	2	0			2	1	1	✓
2	2	0			2	0	2	✓		1	1	0
2	0	2	✓		2	1	1	✓		2	1	1	✓
4	2	2	✓		5	3	2			3	3	0
2	0	2	✓		3	3	0			2	0	2	✓
2	2	0			2	2	0			2	2	0
2	2	0			2	2	0			2	1	1	✓
3	1	2	✓		2	0	2	✓		2	1	1	✓
2	1	1	✓		2	2	0			2	2	0
3	0	3	✓		2	1	1	✓		3	0	3	✓
2	2	0			1	1	0			2	2	0
2	0	2	✓		2	1	1	✓		2	1	1	✓
2	2	0			2	2	0			1	0	1	✓
3	1	2	✓		3	2	1			2	1	1	✓
2	0	2	✓		2	0	2	✓		2	1	1	✓
2	2	0			3	2	1			4	2	2	✓
2	2	0			2	2	0			2	2	0
4	3	1			2	0	2	✓		2	2	0
2	2	0			3	0	3	✓		2	2	0
3	2	1			2	2	0			3	2	1
2	2	0			2	2	0			3	3	0
2	2	0			4	3	1			1	1	0
2	2	0			2	2	0			2	2	0
2	2	0			3	2	1			2	1	1	✓
2	0	2	✓		4	1	3	✓		2	0	2	✓
2	2	0			4	3	1			2	2	0
2	2	0			2	2	0			2	2	0
2	2	0			4	3	1			2	0	2	✓
2	1	1	✓		3	2	1			2	2	0
3	3	0			2	2	0			2	0	2	✓
3	1	2	✓		2	0	2	✓		2	2	0
2	1	1	✓		1	1	0			3	1	2	✓
2	2	0			2	0	2	✓		1	1	0
2	1	1	✓		3	1	2	✓		2	1	1	✓
2	1	1	✓		2	2	0			2	1	1	✓
2	1	1	✓		2	2	0
2	2	0			2	2	0
2	2	0			2	1	1	✓
2	1	1	✓		2	2	0
2	1	1	✓		4	3	1
2	0	2	✓		3	2	1
2	1	1	✓		2	2	0
			25 out of 50 (50%) cohered					15 out of 50 (30%) cohered					23 out of 43 (53.5%) cohered

## Sheet: Figure 4H
Growth Curve of WI38 SV40-LT PD6 cells
*Seeded 10000 cells/well*
Vec (pLSJH) Infection - 1st Experimental Replicate						TRF1.WT Infection - 1st Experimental Replicate						TRF1.AA Infection - 1st Experimental Replicate
Day #	Well #1 Cell Count	Well #2 Cell Count	Well #3 Cell Count	Average Cell Count		Day #	Well #1 Cell Count	Well #2 Cell Count	Well #3 Cell Count	Average Cell Count		Day #	Well #1 Cell Count	Well #2 Cell Count	Well #3 Cell Count	Average Cell Count
0	10000	10000	10000	10000		0	10000	10000	10000	10000		0	10000	10000	10000	10000
1	13500	14500	14500	14166.7		1	11800	12800	13600	12733.3		1	14500	16300	15400	15400
2	24000	25900	25500	25133.3		2	20000	19200	21800	20333.3		2	20500	21400	20500	20800
3	24500	24500	25400	24800		3	21000	23600	25600	23400		3	27200	23100	26500	25600
4	36200	34400	35400	35333.3		4	31800	35600	36400	34600		4	29800	32500	33400	31900
5	49900	52500	43500	48633.3		5	47400	50200	48200	48600		5	47100	48800	42800	46233.3
Vec (pLSJH) Infection - 2nd Experimental Replicate						TRF1.WT Infection - 2nd Experimental Replicate						TRF1.AA Infection - 2nd Experimental Replicate
Day #	Well #1 Cell Count	Well #2 Cell Count	Well #3 Cell Count	Average Cell Count		Day #	Well #1 Cell Count	Well #2 Cell Count	Well #3 Cell Count	Average Cell Count		Day #	Well #1 Cell Count	Well #2 Cell Count	Well #3 Cell Count	Average Cell Count
0	10000	10000	10000	10000		0	10000	10000	10000	10000		0	10000	10000	10000	10000
1	16500	16200	19200	17300		1	12300	15500	14900	14233.3		1	10600	14900	13700	13066.7
2	18300	18300	20300	18966.7		2	16200	22800	19200	19400		2	14300	16100	21000	17133.3
3	31300	29300	31300	30633.3		3	31300	30900	32500	31566.7		3	26400	27900	29800	28033.3
4	44000	45100	44200	44433.3		4	40100	39500	41300	40300		4	32200	41900	37700	37266.7
5	51200	54100	54200	53166.7		5	51200	51200	57100	53166.7		5	46000	54400	54400	51600
Vec (pLSJH) Infection - Average of Experimental Replicates						TRF1.WT Infection - Average of Experimental Replicates						TRF1.AA Infection - Average of Experimental Replicates
Day #	1st Replicate Count	2nd Replicate Count	Average Cell Count			Day #	1st Replicate Count	2nd Replicate Count	Average Cell Count			Day #	1st Replicate Count	2nd Replicate Count	Average Cell Count
0	10000	10000	10000			0	10000	10000	10000			0	10000	10000	10000
1	14200	17300	15750			1	12700	14200	13450			1	15400	13100	14250
2	25100	19000	22050			2	20300	19400	19850			2	20800	17100	18950
3	24800	30600	27700			3	23400	31600	27500			3	25600	28000	26800
4	35300	44000	39650			4	34600	40300	37450			4	31900	37300	34600
5	48600	53200	50900			5	48600	53200	50900			5	46200	51600	48900

## Sheet: Figure 4J
16p subtelo FISH on WI38 SV40-LT PD6 cells
Vec (pLSJH) Infection Day 1 - 1st Replicate		TRF1.WT Infection Day 1 - 1st Replicate		TRF1.AA Infection Day 1 - 1st Replicate		Vec (pLSJH) Infection Day 4 - 1st Replicate		TRF1.WT Infection Day 4 - 1st Replicate		TRF1.AA Infection Day 4 - 1st Replicate
# loci		# loci		# loci		# loci		# loci		# loci
2		3		2		3		1		2
3		2		2		4		2		2
3		2		2		4		4		3
2		3		2		2		3		2
2		4		2		1		3		3
1		3		2		2		5		2
2		4		2		3		5		2
2		2		3		2		2		3
2		3		3		3		2		3
1		3		2		2		4		2
1		3		4		2		5		2
2		2		2		2		2		3
2		2		3		2		4		2
2		2		2		4		2		2
3		3		3		3		5		4
2		1		2		3		4		2
2		2		3		3		3		2
2		2		2		2		3		2
2		2		2		2		2		2
2		4		2		1		3		2
4		2		1		2		2		4
2		2		2		2		6		2
3		2		2		2		2		2
2		2		3		2		1		2
2		2		3		3		2		2
2		2		2		2		3		1
2		3		2		2		4		3
2		1		4		2		4		2
2		2		2		3		3		2
2		2		2		2		3		2
2		2		2		1		2		2
2		2		2		2		4		3
2		2		2		2		4		3
3		2		2		2		4		2
2		2		2		2		4		2
2		2		2		2		2		4
2		2		2		2		3		3
3		3		2		2		3		2
2		2		1		2		2		2
2		2		2		2		3		2
2		4		2						2
3		3		2						2
2		3		2						2
2		2		2						2
2		2		2						2
2		3		2
2		2		2
2		2		2
2		2		2
2		3		2
8 out of 50 (16%) >2 loci (copying)		17 out of 50 (34%) >2 loci (copying)		9 out of 50 (18%) >2 loci (copying)		11 out of 40 (27.5%) >2 loci (copying)		26 out of 40 (65%) >2 loci (copying)		12 out of 45 (26.7%) >2 loci (copying)
7 out of 50 cells (14%) with 3 loci		13 out of 50 cells (26%) with 3 loci		7 out of 50 cells (14%) with 3 loci		8 out of 40 cells (20%) with 3 loci		11 out of 40 cells (27.5%) with 3 loci		9 out of 45 cells (20%) with 3 loci
1 out of 50 cells (2%) with 4 loci		4 out of 50 cells (8%) with 4 loci		2 out of 50 cells (4%) with 4 loci		3 out of 40 cells (7.5%) with 4 loci		10 out of 40 cells (25%) with 4 loci		3 out of 45 cells (6.7%) with 4 loci
0 out of 50 cells (0%) with >4 loci		0 out of 50 cells (0%) with >4 loci		0 out of 50 cells (0%) with >4 loci		0 out of 40 cells (0%) with >4 loci		5 out of 40 cells (12.5%) with >4 loci		0 out of 45 cells (0%) with >4 loci
Vec (pLSJH) Infection Day 1 - 2nd Replicate		TRF1.WT Infection Day 1 - 2nd Replicate		TRF1.AA Infection Day 1 - 2nd Replicate		Vec (pLSJH) Infection Day 4 - 2nd Replicate		TRF1.WT Infection Day 4 - 2nd Replicate		TRF1.AA Infection Day 4 - 2nd Replicate
# loci		# loci		# loci		# loci		# loci		# loci
2		4		2		2		2		2
2		3		2		4		5		2
2		3		4		2		2		2
3		3		2		2		3		1
2		2		2		2		3		3
2		2		2		2		4		2
2		2		2		2		3		2
2		2		1		5		3		2
3		2		2		2		5		2
2		2		1		3		3		2
2		2		2		3		2		3
4		5		3		2		3		2
2		3		2		2		2		4
2		2		2		2		2		2
2		2		2		3		2		2
3		2		2		2		3		3
2		2		2		4		3		2
3		2		3		2		2		3
2		1		2		3		2		2
2		2		2		4		3		2
2		2		1		2		7		2
3		3		2		2		2		2
2		2		2		2		4		1
2		3		4		3		5		3
2		2		2		2		4		4
4		2		2		3		4		3
2		3		2		2		2		2
3		2		3		2		2		2
2		2		3		3		2		2
2		4		1		2		4		3
2		2		2		2		3		2
2		3		2		2		2		2
2		4		2		2		4		4
2		4		2		2		6		2
2		2		2		1		2		3
2		4		2		2		5		2
2		3		2		2		3		2
3		2		2		2		3		2
3		2		2		2		3		3
2		1		3		2		2		2
2		2		1
2		3		2
2		2		2
2		2
2		2
2		2
2		2
2		4
2		3
2		2
10 out of 50 (20%) >2 loci (copying)		18 out of 50 (36%) >2 loci (copying)		7 out of 43 (16.3%) >2 loci (copying)		11 out of 40 (27.5%) >2 loci (copying)		25 out of 40 (62.5%) >2 loci (copying)		12 out of 40 (30%) >2 loci (copying)
8 out of 50 cells (16%) with 3 loci		11 out of 50 cells (22%) with 3 loci		5 out of 43 cells (11.6%) with 3 loci		7 out of 40 cells (17.5%) with 3 loci		13 out of 40 cells (32.5%) with 3 loci		9 out of 40 cells (22.5%) with 3 loci
2 out of 50 cells (4%) with 4 loci		6 out of 50 cells (12%) with 4 loci		2 out of 43 cells (4.7%) with 4 loci		3 out of 40 cells (7.5%) with 4 loci		6 out of 40 cells (15%) with 4 loci		3 out of 40 cells (7.5%) with 4 loci
0 out of 50 cells (0%) with >4 loci		1 out of 50 cells (2%) with >4 loci		0 out of 43 cells (0%) with >4 loci		1 out of 40 cells (2.5%) with >4 loci		6 out of 40 cells (15%) with >4 loci		0 out of 40 cells (0%) with >4 loci
