# Supplementary material for: Persistent telomere cohesion protects aged cells from premature senescence
Source: Nat Commun. 2020 Jul 3;11:3321. doi: 10.1038/s41467-020-17133-4 (PMC7335080; doi:10.1038/s41467-020-17133-4)
Supplement: Supplementary file 4 — Source Data [file 41467_2020_17133_MOESM4_ESM.zip › SourceDataforFigure 2.xlsx]

## Sheet: Figure 2A and 2B
16p subtelo FISH on WI38 PD50-53 cells
TRF1.AA Transfection + DMSO - 1st Replicate			(greater than or equal to 50% cohered)		TRF1.WT Transfection + DMSO - 1st Replicate			(greater than or equal to 50% cohered)		TRF1.WT Transfection + Rad52i - 1st Replicate			(greater than or equal to 50% cohered)		TRF1.WT Transfection + ATRi - 1st Replicate			(greater than or equal to 50% cohered)		TRF1.WT Transfection + Chk1i - 1st Replicate			(greater than or equal to 50% cohered)		TRF1.WT Transfection + Chk2i - 1st Replicate			(greater than or equal to 50% cohered)		TRF1.WT Transfection + siGFP - 1st Replicate			(greater than or equal to 50% cohered)		TRF1.WT Transfection + siPOLD3 - 1st Replicate			(greater than or equal to 50% cohered)
# loci	# resolved	# cohered	scored as cohered		# loci	# resolved	# cohered	scored as cohered		# loci	# resolved	# cohered	scored as cohered		# loci	# resolved	# cohered	scored as cohered		# loci	# resolved	# cohered	scored as cohered		# loci	# resolved	# cohered	scored as cohered		# loci	# resolved	# cohered	scored as cohered		# loci	# resolved	# cohered	scored as cohered
2	1	1	✓		3	2	1			3	3	0			2	2	0			2	0	2	✓		3	3	0			2	2	0			2	2	0
2	2	0			2	2	0			2	2	0			2	2	0			2	1	1	✓		2	2	0			2	0	2	✓		3	3	0
2	2	0			2	2	0			2	2	0			2	1	1	✓		2	2	0			2	1	1	✓		2	2	0			2	2	2
2	2	0			2	2	0			2	1	1	✓		2	2	0			2	2	0			3	3	0			4	3	1			2	2	0
2	1	1	✓		2	2	0			2	2	0			2	2	0			2	2	0			2	2	0			3	3	0			3	2	1
2	0	2	✓		2	2	0			2	2	0			2	2	0			2	2	0			2	2	0			4	2	2	✓		2	2	0
2	1	1	✓		2	0	2	✓		3	3	0			2	2	0			2	2	0			2	2	0			2	2	0			3	2	1
2	2	0			2	1	1	✓		3	2	1			2	2	0			2	2	0			2	2	0			2	2	0			2	1	1	✓
2	1	1	✓		4	4	0			2	2	0			2	2	0			3	3	0			2	1	1	✓		2	2	0			3	3	0
3	2	1			2	2	0			2	0	2	✓		2	2	0			2	2	0			2	2	0			3	2	1			2	2	0
2	1	1	✓		2	2	0			2	2	0			2	1	1	✓		2	2	0			3	3	0			2	2	0			2	2	0
2	1	1	✓		2	2	0			2	2	0			2	2	0			2	1	1	✓		2	2	0			2	2	0			2	2	0
2	2	0			2	0	2	✓		2	2	0			2	2	0			2	2	0			3	3	0			4	3	1			2	2	0
2	2	0			3	3	0			2	1	1	✓		2	2	0			2	2	0			3	3	0			2	2	0			2	2	0
2	0	2	✓		2	2	0			2	2	0			3	3	0			3	2	1			2	2	0			3	3	0			2	2	0
2	2	0			2	2	0			3	3	0			2	2	0			3	3	0			2	1	1	✓		3	2	1			3	2	1
2	2	0			5	4	1			3	2	1			2	2	0			2	2	0			3	2	1			2	2	0			2	1	1	✓
2	1	1	✓		2	2	0			2	2	0			2	2	0			2	2	0			2	2	0			2	2	0			2	2	0
2	0	2	✓		2	2	0			2	2	0			3	2	1			2	2	0			2	2	0			2	2	0			3	3	0
2	1	1	✓		2	0	2	✓		2	1	1	✓		2	1	1	✓		2	2	0			2	2	0			3	3	0			2	2	0
2	2	0			3	2	1			3	2	1			2	2	0			2	0	2	✓		2	2	0			3	2	1			2	2	0
2	2	0			2	1	1	✓		2	2	0			2	2	0			2	2	0			2	2	0			2	2	0			2	2	0
2	2	0			2	2	0			2	2	0			2	2	0			2	2	0			2	2	0			2	1	1	✓		2	2	0
2	2	0			2	2	0			3	2	1			2	2	0			2	2	0			2	2	0			2	2	0			2	2	0
2	2	0			3	3	0			2	1	1	✓		2	1	1	✓		3	3	0			2	2	0			2	2	0			2	2	0
4	1	3	✓		2	2	0			2	2	0			2	2	0			2	2	0			2	1	1	✓		2	2	0			3	3	0
2	2	0			2	2	0								2	2	0			2	2	0			2	2	0			4	4	0			2	2	0
4	2	2	✓		4	4	0								2	2	0			2	2	0			2	2	0			2	2	0			2	2	0
2	1	1	✓		4	3	1								2	2	0			3	2	1			3	3	0			2	2	0			2	2	0
2	2	0			2	2	0								2	0	2	✓		2	2	0			2	2	0			2	2	0			2	1	1	✓
2	2	0													2	2	0			2	2	0			2	1	1	✓		2	1	1	✓		2	2	0
2	2	0													2	2	0			2	2	0			2	2	0			2	2	0			2	1	1	✓
2	2	0													2	2	0			2	2	0			2	2	0			2	2	0			2	2	0
2	1	1	✓																	2	2	0			3	3	0			2	2	0			2	2	0
2	1	1	✓																	2	1	1	✓		2	2	0			3	2	1			2	2	0
2	2	0																		2	2	0			2	2	0			2	2	0			2	2	0
2	2	0																		2	2	0			3	3	0			2	2	0			3	3	0
2	2	0																		2	2	0			2	2	0			2	2	0			2	2	0
2	2	0																		3	3	0			2	2	0			2	2	0			2	2	0
2	1	1	✓																	2	2	0			2	2	0			2	1	1	✓		3	2	1
2	1	1	✓																	2	2	0			2	2	0			2	1	1	✓		3	3	0
2	1	1	✓																	2	2	0			3	3	0			2	2	0			2	2	0
2	0	2	✓																	2	2	0			2	2	0			2	2	0			2	2	0
2	1	1	✓																	2	2	0			2	2	0			2	2	0			2	1	1	✓
4	1	3	✓																	2	1	1	✓		2	2	0			3	3	0			2	2	0
2	2	0																		2	2	0			3	3	0			2	2	0			2	2	0
																				2	2	0			2	1	1	✓		2	2	0			3	2	1
																				2	2	0			3	2	1			3	3	0			2	2	0
																				2	2	0			2	2	0			4	2	2	✓		2	2	0
																				2	1	1	✓		2	1	1	✓		2	1	1	✓		2	0	2	✓
4 out of 46 (8.7%) >2 loci (copying)			22 out of 46 (47.8%) cohered		8 out of 30 (26.7%) >2 loci (copying)			5 out of 30 (16.7%) cohered		7 out of 26 (26.9%) >2 loci (copying)			5 out of 26 (19.4%) cohered		2 out of 33 (6.1%) >2 loci (copying)			5 out of 33 (15.2%) cohered		6 out of 50 (12%) >2 loci (copying)			7 out of 50 (14%) cohered		12 out of 50 (24%) >2 loci (copying)			7 out of 50 (14%) cohered		14 out of 50 (28%) >2 loci (copying)			8 out of 50 (16%) cohered		11 out of 50 (22%) >2 loci (copying)			6 out of 50 (12%) cohered
TRF1.AA Transfection + DMSO - 2nd Replicate			(greater than or equal to 50% cohered)		TRF1.WT Transfection + DMSO - 2nd Replicate			(greater than or equal to 50% cohered)		TRF1.WT Transfection + Rad52i - 2nd Replicate			(greater than or equal to 50% cohered)		TRF1.WT Transfection + ATRi - 2nd Replicate			(greater than or equal to 50% cohered)		TRF1.WT Transfection + Chk1i - 2nd Replicate			(greater than or equal to 50% cohered)		TRF1.WT Transfection + Chk2i - 2nd Replicate			(greater than or equal to 50% cohered)		TRF1.WT Transfection + siGFP - 2nd Replicate			(greater than or equal to 50% cohered)		TRF1.WT Transfection + siPOLD3 - 2nd Replicate			(greater than or equal to 50% cohered)
# loci	# resolved	# cohered	scored as cohered		# loci	# resolved	# cohered	scored as cohered		# loci	# resolved	# cohered	scored as cohered		# loci	# resolved	# cohered	scored as cohered		# loci	# resolved	# cohered	scored as cohered		# loci	# resolved	# cohered	scored as cohered		# loci	# resolved	# cohered	scored as cohered		# loci	# resolved	# cohered	scored as cohered
2	1	1	✓		2	2	0			2	1	1	✓		2	2	0			2	2	0			3	2	1			2	2	0			2	2	0
2	2	0			2	2	0			2	0	2	✓		2	1	1	✓		2	2	0			2	1	1	✓		2	0	2	✓		2	2	0
2	1	1	✓		3	2	1			2	2	0			3	3	0			2	2	0			3	2	1			3	3	0			2	1	1	✓
2	1	1	✓		2	2	0			4	3	1			2	2	0			4	4	0			3	2	1			2	2	0			2	2	0
2	2	0			2	2	0			2	2	0			2	2	0			2	1	1	✓		2	2	0			2	2	0			2	2	0
3	2	1			4	4	0			3	2	1			2	2	0			2	2	0			2	2	0			2	2	0			2	0	2	✓
2	0	2	✓		2	1	1	✓		3	3	0			2	2	0			2	2	0			2	1	1	✓		2	2	0			2	1	1	✓
2	2	0			3	3	0			2	2	0			3	2	1			2	2	0			2	2	0			3	2	1			2	2	0
2	2	0			2	2	0			2	2	0			2	2	0			2	2	0			2	2	0			2	2	0			3	3	0
4	3	1			2	2	0			3	2	1			2	2	0			2	2	0			2	2	0			4	4	0			4	4	0
2	1	1	✓		2	2	0			2	2	0			2	2	0			2	1	1	✓		2	2	0			2	1	1	✓		2	2	0
2	2	0			2	2	0			2	2	0			2	2	0			2	1	1	✓		3	2	1			2	2	0			3	2	1
2	2	0			4	2	2	✓		2	0	2	✓		2	2	0			2	2	0			2	2	0			2	2	0			3	3	0
2	1	1	✓		2	2	0			2	2	0			2	2	0			3	3	0			2	0	2	✓		3	2	1			2	2	0
2	2	0			3	2	1			2	2	0			2	2	0			2	1	1	✓		2	2	0			2	2	0			2	0	2	✓
2	2	0			2	2	0			2	0	2	✓		2	1	1	✓		2	2	0			2	2	0			2	1	1	✓		2	2	0
2	1	1	✓		2	2	0			2	2	0			2	2	0			2	2	0			2	2	0			2	2	0			3	3	0
2	2	0			2	2	0			2	2	0			2	1	1	✓		2	2	0			2	1	1	✓		3	3	0			4	4	0
2	2	0			2	1	1	✓		2	2	0			2	2	0			2	2	0			3	3	0			2	2	0			2	2	0
4	2	2	✓		2	2	0			3	3	0			2	1	1	✓		2	2	0			2	2	0			3	2	1			2	2	0
2	2	0			2	1	1	✓		2	2	0			2	2	0			2	2	0			2	1	1	✓		2	2	0			3	3	0
3	2	1			2	2	0			2	2	0			2	1	2	✓		2	2	0			2	2	0			2	2	0			2	2	0
2	1	1	✓		2	2	0			2	0	2	✓		2	2	0			2	2	0			2	2	0			3	3	0			2	2	0
2	2	0			3	3	0			3	3	0			2	2	0			2	2	0			2	2	0			2	2	0			2	2	0
2	2	0			2	2	0			2	3	0			2	2	0			2	1	1	✓		3	3	0			2	0	2	✓		2	1	1	✓
2	2	0			2	2	0								2	2	0			2	2	0			3	2	1			2	2	0			3	3	0
2	2	0			3	2	1								2	2	0			3	2	1			2	2	0			3	2	1			2	2	0
2	1	1	✓		2	1	1	✓							2	2	0			2	2	0			2	2	0			2	2	0			2	2	0
3	3	0			2	2	0													3	2	1			2	2	0			2	2	0			2	2	0
2	1	1	✓		2	2	0													2	2	0			4	3	1			2	2	0			4	3	1
3	2	0			2	1	1	✓												2	2	0			5	2	3	✓		2	1	1	✓		2	2	0
2	1	1	✓		2	2	0													2	2	0			2	2	0								2	2	0
2	1	1	✓		2	2	0													2	2	0			2	2	0								4	4	0
2	0	2	✓		3	3	0													2	2	0			2	2	0								2	2	0
2	2	0			2	2	0													2	2	0			3	2	1								2	1	1	✓
2	0	2	✓		3	3	0													2	2	0			2	2	0								2	2	0
2	2	0																		2	2	0			2	2	0								2	2	0
2	2	0																		2	2	0			2	2	0								2	2	0
2	1	1	✓																	2	2	0			4	2	2	✓							2	0	2	✓
2	1	1	✓																	2	2	0			4	3	1								2	2	0
2	2	0																		2	2	0			3	2	1								3	3	0
2	1	1	✓																	2	2	0			2	2	0								3	3	0
2	1	1	✓																	2	2	0			2	2	0								2	2	0
2	1	1	✓																	2	1	1	✓		2	2	0								3	3	0
2	1	1	✓																	2	1	1	✓		3	2	1								2	2	0
2	2	0																		2	2	0			3	2	1								2	0	2	✓
2	2	0																		2	2	0			2	1	1	✓							2	2	0
2	2	0																		3	2	1			2	2	0								2	2	0
2	1	1	✓																	2	2	0			2	2	0								2	2	0
2	2	0																		2	2	0			2	2	0								2	2	0
6 out of 50 (12%) >2 loci (copying)			22 out of 50 (44%) cohered		9 out of 36 (25%) >2 loci (copying)			6 out of 36 (16.7%) cohered		6 out of 25 (24%) >2 loci (copying)			5 out of 25 (20%) cohered		2 out of 28 (7.1%) >2 loci (copying)			5 out of 28 (17.9%) cohered		5 out of 50 (10%) >2 loci (copying)			7 out of 50 (14%) cohered		15 out of 50 (30%) >2 loci (copying)			8 out of 50 (16%) cohered		8 out of 31 (25.8%) >2 loci (copying)			5 out of 31 (16.1%) cohered		13 out of 50 (26%) >2 loci (copying)			8 out of 50 (16%) cohered

## Sheet: Figure 2D and 2E
Dual 13q subtelo + 16p subtelo FISH on WI38 PD52-55 cells
TRF1.WT Transfection - 1st Replicate			(greater than or equal to 50% cohered)				(greater than or equal to 50% cohered)		TRF1.AA Transfection - 1st Replicate			(greater than or equal to 50% cohered)				(greater than or equal to 50% cohered)
# 13q loci	# resolved	# cohered	scored as cohered	# 16p loci	# resolved	# cohered	scored as cohered		# 13q loci	# resolved	# cohered	scored as cohered	# 16p loci	# resolved	# cohered	scored as cohered
2	2	0		3	2	1			2	0	2	✓	3	2	1
2	1	1	✓	3	2	1			2	2	0		2	1	1	✓
2	1	1	✓	3	3	0			2	0	2	✓	2	2	0
2	2	0		2	1	1	✓		2	2	0		2	1	1	✓
3	2	1		3	2	1			2	1	1	✓	2	1	1	✓
4	2	2	✓	3	2	1			2	2	0		2	0	2	✓
2	2	0		2	2	0			2	0	2	✓	2	0	2	✓
2	2	0		2	1	1	✓		2	0	2	✓	2	1	1	✓
2	0	2	✓	2	0	2	✓		2	0	2	✓	2	1	1	✓
2	2	0		2	2	0			2	2	0		2	2	0
4	3	1		2	2	0			2	2	0		2	2	0
2	2	0		2	2	0			2	0	2	✓	2	1	1	✓
4	3	1		4	4	0			2	2	0		2	2	0
2	2	0		2	2	0			2	0	2	✓	2	0	2	✓
2	2	0		2	2	0			2	2	0		2	2	0
2	2	0		2	2	0			3	2	1		2	0	2	✓
2	2	0		3	3	0			2	1	1	✓	2	1	1	✓
3	2	1		2	1	1	✓		2	2	0		3	3	0
2	2	0		2	2	0			2	2	0		2	2	0
2	2	0		2	2	0			2	2	0		2	0	2	✓
4	3	1		6	2	4			2	1	1	✓	3	3	0
3	1	2		2	2	0			3	3	0		2	2	0
2	1	1	✓	2	2	0			2	1	1	✓	2	1	1	✓
2	2	0		2	2	0			2	2	0		2	2	0
2	2	0		2	2	0			2	0	2	✓	2	0	2	✓
2	2	0		2	1	1	✓		2	2	0		2	1	1	✓
2	2	0		2	2	0			2	0	2	✓	2	0	2	✓
2	1	1	✓	2	0	2	✓		2	2	0		3	3	0
2	2	0		2	2	0			2	1	1	✓	2	0	2	✓
2	2	0		2	2	0			2	1	1	✓	2	1	1	✓
3	3	0		3	3	0			2	0	2	✓	2	0	2	✓
4	3	1		4	4	0			2	2	0		2	2	0
2	2	0		2	2	0			2	1	1	✓	2	2	0
2	2	0		2	2	0			2	1	1	✓	2	2	0	✓
3	2	1		3	2	1			2	2	0		2	2	0
2	2	0		2	2	0			3	2	1		2	0	2	✓
2	2	0		2	2	0			2	2	0		2	2	0
3	3	0		2	1	1	✓		2	2	0		2	2	0
2	2	0		2	2	0			2	0	2	✓	2	2	0
2	2	0		2	2	0			2	0	2	✓	2	2	0
3	3	0		2	2	0			2	1	1	✓	2	1	1	✓
3	2	1		3	2	1			3	2	1		2	2	0
2	0	2	✓	2	0	2	✓		2	2	0		2	2	0
2	2	0		3	3	0			2	2	0		3	1	2	✓
2	2	0		2	2	0			2	0	2	✓	2	2	0
2	2	0		2	2	0			2	2	0		2	2	0
2	2	0		2	1	1	✓
2	2	0		2	2	0
2	1	1	✓	2	2	0
3	3	0		3	3	0
4	3	1		3	2	1
2	1	1	✓	3	2	1
2	2	0		2	2	0
3	2	1		4	2	2	✓
2	2	0		2	2	0
2	2	0		2	1	1	✓
2	1	1	✓	3	2	1
3	2	1		2	2	0
17 out of 58 (29.3%) >2 13q loci (copying)			10 out of 58 (17.2%) 13q cohered	18 out of 58 (31%) >2 16p loci (copying)			11 out of 58 (19%) 16p cohered		4 out of 46 (8.7%) >2 13q loci (copying)			22 out of 46 (47.8%) 13q cohered	5 out of 46 (10.9%) >2 16p loci (copying)			23 out of 46 (50%) 13q cohered
11 out of the 17 (64.7%) of cells exhibiting 13q copying also show 16p copying
TRF1.WT Transfection - 2nd Replicate			(greater than or equal to 50% cohered)				(greater than or equal to 50% cohered)		TRF1.AA Transfection - 2nd Replicate			(greater than or equal to 50% cohered)				(greater than or equal to 50% cohered)
# 13q loci	# resolved	# cohered	scored as cohered	# 16p loci	# resolved	# cohered	scored as cohered		# 13q loci	# resolved	# cohered	scored as cohered	# 16p loci	# resolved	# cohered	scored as cohered
2	2	0		2	2	0			3	2	1		2	2	0
3	2	1		3	2	1			2	0	2	✓	2	0	2	✓
4	3	1		4	3	1			2	1	1	✓	2	2	0
2	0	2	✓	3	3	0			2	2	0		3	2	1
2	2	0		2	2	0			2	0	2	✓	2	0	2	✓
2	2	0		2	1	1	✓		2	2	0		3	2	1
2	2	0		2	1	1	✓		2	2	0		2	1	1	✓
2	2	0		2	2	0			2	1	1	✓	2	1	1	✓
2	0	2	✓	3	2	1			2	1	1	✓	2	2	0
2	2	0		3	2	1			2	2	0		2	2	0
3	2	1		2	1	1	✓		2	2	0		2	2	0
2	1	1	✓	2	2	0			4	3	1		2	2	0
2	2	0		2	2	0			2	2	0		2	0	2	✓
2	2	0		2	0	2	✓		2	2	0		2	1	1	✓
2	2	0		2	2	0			2	0	2	✓	2	0	2	✓
2	2	0		2	2	0			2	1	1	✓	3	2	1
3	2	1		3	2	1			2	1	1	✓	2	1	1	✓
2	2	0		3	3	0			2	2	0		2	1	1	✓
2	1	1	✓	2	2	0			2	2	0		2	2	0
2	2	0		2	2	0			3	2	1		3	2	1
2	1	1	✓	2	2	0			2	2	0		2	2	0
3	2	1		2	1	1	✓		2	2	0		2	2	0
2	1	1	✓	2	1	1	✓		2	1	1	✓	2	2	0
2	2	0		2	2	0			2	1	1	✓	2	1	1	✓
4	2	2	✓	2	2	0			2	2	0		2	1	1	✓
2	2	0		2	2	0			3	2	1		2	0	2	✓
2	0	2	✓	2	2	0			2	2	0		2	2	0
2	2	0		3	2	1			2	2	0		2	2	0
2	2	0		4	2	2	✓		2	1	1	✓	2	1	1	✓
2	2	0		2	2	0			2	1	1	✓	2	2	0
2	2	0		3	3	0			3	1	2	✓	2	2	0
2	1	1	✓	2	1	1	✓		2	2	0		2	2	0
2	1	1	✓	2	0	2	✓		2	2	0		2	2	0
3	2	1		2	2	0			2	2	0		2	2	0
2	2	0		2	2	0			2	1	1	✓	2	1	1	✓
3	2	1		3	2	1			2	2	0		2	2	0
3	2	1		3	2	1			2	1	1	✓	2	1	1	✓
2	2	0		2	2	0			2	2	0		2	1	1	✓
2	2	0		2	2	0			2	0	2	✓	2	1	1	✓
3	2	1		2	2	0			2	2	0		2	2	0
2	1	1	✓	2	1	1	✓		2	2	0		2	1	1	✓
3	3	0		3	2	1			2	1	1	✓	2	2	0
4	4	0		3	3	0			3	2	1		3	2	1
3	2	1		2	2	0			2	1	1	✓	2	2	0
2	2	0		2	2	0			2	2	0		2	0	2	✓
2	2	0		2	2	0			2	2	0		2	2	0
2	2	0		2	2	0			2	2	0		2	2	0
2	2	0		2	2	0			2	1	1	✓	2	1	1	✓
4	3	1		4	3	1			2	2	0		2	2	0
2	2	0		2	2	0			1	1	1	✓	2	1	1	✓
14 out of 50 (28%) >2 13q loci (copying)			11 out of 50 (22%) 13q cohered	15 out of 50 (30%) >2 16p loci (copying)			10 out of 50 (20%) 16p cohered		6 out of 50 (12%) >2 13q loci (copying)			20 out of 50 (40%) 13q cohered	5 out of 50 (10%) >2 16p loci (copying)			21 out of 50 (42%) 16p cohered
8 out of the 14 (57.1%) of cells exhibiting 13q copying also show 16p copying

## Sheet: Figure 2G and 2H
Dual 13q subtelo + 4p subtelo FISH on WI38 PD52 cells
TRF1.WT Transfection - 1st Replicate			(greater than or equal to 50% cohered)				(greater than or equal to 50% cohered)		TRF1.AA Transfection - 1st Replicate			(greater than or equal to 50% cohered)				(greater than or equal to 50% cohered)
# 13q loci	# resolved	# cohered	scored as cohered	# 4p loci	# resolved	# cohered	scored as cohered		# 13q loci	# resolved	# cohered	scored as cohered	# 4p loci	# resolved	# cohered	scored as cohered
3	2	1		3	2	1			2	2	0		2	2	0
2	1	1	✓	2	1	1	✓		3	2	1		2	2	0
4	4	0		2	2	0			2	1	1	✓	3	3	0
3	3	0		3	3	0			2	2	0		3	3	0
2	2	0		2	2	0			2	1	1	✓	2	1	1	✓
2	2	0		2	1	1	✓		2	2	0		2	2	0
2	1	1	✓	2	0	2	✓		2	2	0		2	2	0
2	2	0		2	1	1	✓		3	3	0		2	2	0
3	2	1		3	2	1			2	2	0		2	0	2	✓
3	3	0		2	2	0			2	2	0		2	2	0
3	2	1		2	1	1	✓		2	1	1	✓	2	0	2	✓
2	2	0		2	2	0			2	2	0		3	2	1
2	2	0		2	2	0			2	2	0		2	0	2	✓
2	1	1	✓	2	2	0			2	2	0		2	2	0
3	2	1		3	2	1			2	2	0		2	1	1	✓
2	0	2	✓	2	2	0			2	2	0		2	1	1	✓
2	2	0		3	2	1			2	2	0		2	2	0
2	2	0		3	3	0			2	1	1	✓	2	1	1	✓
2	2	0		2	2	0			2	2	0		2	2	0
2	2	0		2	2	0			2	1	1	✓	2	2	0
3	2	1		3	2	1			2	1	1	✓	2	1	1	✓
2	2	0		1	1	0			2	2	0		3	2	1
2	2	0		2	1	1	✓		2	2	0		2	2	0
2	2	0		2	2	0			2	1	1	✓	2	2	0
2	1	1	✓	2	2	0			2	1	1	✓	2	2	0
2	1	1	✓	2	1	1	✓		2	2	0		2	2	0
2	2	0		2	2	0			2	2	0		2	2	0
2	2	0		2	2	0			3	1	2	✓	3	1	2	✓
2	2	0		2	2	0			2	1	1	✓	2	2	0
2	1	1	✓	2	1	1	✓		2	1	1	✓	2	1	1	✓
2	2	0		2	1	1	✓		2	2	0		2	2	0
2	2	0		2	2	0			2	1	1	✓	2	2	0
2	2	0		2	2	0			2	1	1	✓	2	0	2	✓
3	2	1		3	2	1			2	0	2	✓	2	1	1	✓
2	2	0		2	1	1	✓		2	2	0		2	1	1	✓
2	1	1	✓	2	2	0			2	1	1	✓	2	2	0
2	2	0		3	2	1			2	2	0		2	1	1	✓
3	2	1		3	2	1			3	3	0		2	1	1	✓
2	2	0		2	2	0			2	2	0		2	2	0
3	1	2	✓	2	2	0			2	2	0		3	2	1
2	1	1	✓	2	1	1	✓		2	1	1	✓	2	1	1	✓
2	2	0		3	2	1			3	2	1		2	2	0
4	1	3	✓	4	1	3	✓		2	2	0		2	2	0
2	2	0		2	2	0			2	1	1	✓	2	2	0
2	2	0		2	2	0			2	0	2	✓	2	1	1	✓
2	2	0		3	2	1			2	0	2	✓	2	0	2	✓
4	3	1		5	5	0			2	1	1	✓	2	1	1	✓
2	2	0		3	2	1			2	1	1	✓	2	1	1	✓
2	2	0		2	2	0			2	2	0		2	2	0
3	2	1		3	2	1			2	1	1	✓	2	1	1	✓
14 out of 50 (28%) >2 13q loci (copying)			11 out of 50 (22%) 13q cohered	16 out of 50 (32%) >2 4p loci (copying)			12 out of 50 (24%) 4p cohered		5 out of 50 (10%) >2 13q loci (copying)			22 out of 50 (44%) 13q cohered	6 out of 50 (12%) >2 4p loci (copying)			21 out of 50 (42%) 4p cohered
10 out of the 14 (71.4%) of cells exhibiting 13q copying also show 4p copying
TRF1.WT Transfection - 2nd Replicate			(greater than or equal to 50% cohered)				(greater than or equal to 50% cohered)		TRF1.AA Transfection - 2nd Replicate			(greater than or equal to 50% cohered)				(greater than or equal to 50% cohered)
# 13q loci	# resolved	# cohered	scored as cohered	# 4p loci	# resolved	# cohered	scored as cohered		# 13q loci	# resolved	# cohered	scored as cohered	# 4p loci	# resolved	# cohered	scored as cohered
2	2	0		3	2	1			2	1	1	✓	4	1	3	✓
2	2	0		2	2	0			2	2	0		2	2	0
3	3	0		2	2	0			2	2	0		2	0	2	✓
2	1	1	✓	2	2	0			3	2	1		2	2	0
2	1	1	✓	2	1	1	✓		2	2	0		2	2	0
2	2	0		2	2	0			2	2	0		2	1	1	✓
2	2	0		3	2	1			4	0	4	✓	4	2	2	✓
3	2	1		3	2	1			2	1	1	✓	2	2	0
2	2	0		2	2	0			2	2	0		2	2	0
2	2	0		2	0	2	✓		2	2	0		3	2	1
2	0	2	✓	2	0	2	✓		2	1	1	✓	2	2	0
3	2	1		3	2	1			4	2	2	✓	4	2	2	✓
3	2	1		3	2	1			2	2	0		2	1	1	✓
2	2	0		2	2	0			2	1	1	✓	2	2	0
4	2	2	✓	4	2	2	✓		2	1	1	✓	2	2	0
2	2	0		2	2	0			2	1	1	✓	3	2	1
3	2	1		3	2	1			2	2	0		2	2	0
2	2	0		2	2	0			2	2	0		2	2	0
3	2	1		3	2	1			2	1	1	✓	2	2	0
2	2	0		2	2	0			2	2	0		2	1	1	✓
2	2	0		2	2	0			3	2	1		2	1	1	✓
2	1	1	✓	2	2	0			2	2	0		2	2	0
3	3	0		3	3	0			2	2	0		2	2	0
2	2	0		2	2	0			3	2	1		2	1	1	✓
2	2	0		2	2	0			2	2	0		2	2	0
3	2	1		3	2	1			2	1	1	✓	2	1	1	✓
2	2	0		3	2	1			2	1	1	✓	2	2	0
2	2	0		2	2	0			2	2	0		2	2	0
2	2	0		2	2	0			2	2	0		2	2	0
2	2	0		2	2	0			2	2	0		2	2	0
2	2	0		2	2	0			2	0	2	✓	2	1	1	✓
3	2	1		3	2	1			2	2	0		2	2	0
2	0	2	✓	2	1	1	✓		2	2	0		2	2	0
3	2	1		2	1	1	✓		2	0	2	✓	2	1	1	✓
2	2	0		2	2	0			2	0	2	✓	2	0	2	✓
2	2	0		3	2	1			2	2	0		2	2	0
2	2	0		2	2	0			2	2	0		2	2	0
3	2	1		2	2	0			2	2	0		2	2	0
2	1	1	✓	3	2	1			2	1	1	✓	2	1	1	✓
3	3	0		2	2	0			2	1	1	✓	2	2	0
2	2	0		2	2	0			2	2	0		2	1	1	✓
3	2	1		3	2	1			2	2	0		2	2	0
2	2	0		2	2	0			2	1	1	✓	2	1	1	✓
3	2	1		3	2	1			2	1	1	✓	2	2	0
2	2	0		2	1	1	✓		2	2	0		2	1	1	✓
2	0	2	✓	2	2	0			2	2	0		2	2	0
2	1	1	✓	2	2	0			2	1	1	✓	2	1	1	✓
2	2	0		2	2	0			2	2	0		2	2	0
2	2	0		2	1	1	✓		2	2	0		2	2	0
2	2	0		2	2	0			2	1	1	✓	2	1	1	✓
15 out of 50 (30%) >2 13q loci (copying)			9 out of 50 (18%) 13q cohered	16 out of 50 (32%) >2 4p loci			8 out of 50 (16%) 4p cohered		5 out of 50 (10%) >2 13q loci (copying)			20 out of 50 (40%) 13q cohered	5 out of 50 (10%) >2 4p loci (copying)			19 out of 50 (38%) 4p cohered
11 out of the 15 (73.3%) of cells exhibiting 13q copying also show 4p copying
