# Supplementary material for: Persistent telomere cohesion protects aged cells from premature senescence
Source: Nat Commun. 2020 Jul 3;11:3321. doi: 10.1038/s41467-020-17133-4 (PMC7335080; doi:10.1038/s41467-020-17133-4)
Supplement: Supplementary file 4 — Source Data [file 41467_2020_17133_MOESM4_ESM.zip › SourceDataforFigure 6.xlsx]

## Sheet: Figure 6C and 6D
16p subtelo FISH on GM847 cells
Vec (pBabe) Transfection - 1st Replicate			(greater than or equal to 50% cohered)		TERT.WT/TR Transfection - 1st Replicate			(greater than or equal to 50% cohered)		TERT.CD/TR Transfection - 1st Replicate			(greater than or equal to 50% cohered)
# loci	# resolved	# cohered	scored as cohered		# loci	# resolved	# cohered	scored as cohered		# loci	# resolved	# cohered	scored as cohered
3	2	1			3	2	1			3	2	1
3	2	1			3	2	1			3	0	3	✓
3	1	2	✓		3	3	0			3	3	0
3	2	1			3	2	1			3	2	1
3	1	2	✓		3	2	1			3	0	3	✓
3	3	0			3	2	1			3	1	2	✓
3	1	2	✓		4	4	0			3	3	0
3	2	1			3	3	0			3	3	0
3	3	0			3	2	1			3	1	2	✓
4	2	2	✓		3	1	2	✓		4	3	1
3	1	2	✓		3	3	0			3	3	0
3	3	0			3	2	1			3	0	3	✓
3	1	2	✓		3	3	0			4	2	2	✓
3	0	3	✓		4	3	1			3	2	1
3	0	3	✓		3	3	0			3	3	0
3	1	2	✓		3	3	0			3	1	2	✓
3	2	1			3	3	0			3	1	2	✓
3	1	2	✓		3	3	0			3	1	2	✓
4	3	1			3	3	0			3	1	2	✓
3	1	2	✓		3	2	1			3	2	1
3	2	1			3	0	3	✓		3	1	2	✓
3	3	0			3	3	0			3	2	1
3	2	1			3	1	2	✓		3	3	0
3	2	1			3	3	0			3	2	1
3	1	2	✓		3	3	0			3	3	0
3	3	0			3	3	0			3	0	3	✓
3	2	1			3	0	3	✓		3	2	1
3	1	2	✓		3	3	0			3	2	1
3	3	0			3	1	2	✓		3	0	3	✓
3	2	1			3	3	0			3	1	2	✓
3	0	3	✓		3	3	0			4	4	0
3	2	1			3	3	0			3	3	0
3	0	3	✓		3	1	2	✓		3	2	1
3	2	1			3	3	0			3	3	0
3	2	1			3	2	1			3	1	2	✓
3	3	0			3	0	3	✓		3	3	0
3	1	2	✓		3	2	1			3	1	2	✓
3	1	2	✓		4	4	0			3	1	2	✓
3	1	2	✓		3	3	0			3	2	1
3	2	1			3	3	0			3	2	1
					3	2	1
					3	3	0
					3	3	0
					3	3	0
2 out of 40 (5%) >3 loci (copying)			18 out of 40 (45%) cohered		3 out of 44 (6.8%) >3 loci (copying)			7 out of 44 (15.9%) cohered		3 out of 40 (7.5%) >3 loci (copying)			17 out of 40 (42.5%) cohered
Vec (pBabe) Transfection - 2nd Replicate			(greater than or equal to 50% cohered)		TERT.WT/TR Transfection - 2nd Replicate			(greater than or equal to 50% cohered)		TERT.CD/TR Transfection - 2nd Replicate			(greater than or equal to 50% cohered)
# loci	# resolved	# cohered	scored as cohered		# loci	# resolved	# cohered	scored as cohered		# loci	# resolved	# cohered	scored as cohered
3	2	1			3	3	0			3	0	3	✓
3	1	2	✓		3	3	0			3	2	1
3	3	0			3	3	0			3	1	2	✓
3	1	2	✓		3	3	0			3	2	1
3	1	2	✓		5	5	0			3	2	1
4	2	2	✓		3	3	0			3	3	0
3	3	0			3	3	0			3	2	1
3	3	0			4	4	0			3	2	1
3	1	2	✓		3	3	0			3	1	2	✓
3	3	0			3	2	1			3	3	0
3	0	3	✓		3	3	0			3	3	0
3	3	0			3	3	0			3	1	2	✓
3	2	1			3	2	1			4	2	2	✓
3	3	0			3	1	2	✓		3	1	2	✓
3	3	0			3	0	3	✓		3	3	0
3	1	2	✓		3	3	0			3	2	1
3	3	0			3	2	1			4	1	2	✓
3	3	0			4	4	0			3	3	0
3	2	1			3	2	1			3	1	2	✓
3	3	0			3	3	0			3	2	1
3	0	3	✓		3	3	0			3	1	2	✓
3	2	1			3	2	1			3	3	0
3	2	1			3	2	1			3	3	0
3	1	2	✓		3	3	0			3	1	2	✓
3	1	2	✓		3	3	0			3	2	1
3	2	1			3	3	0			3	3	0
3	3	0			3	0	3	✓		3	2	1
3	1	2	✓		3	1	2	✓		3	0	3	✓
3	1	2	✓		3	1	2	✓		3	3	0
4	3	1			3	3	0			3	2	1
3	1	2	✓		4	3	1			3	1	2	✓
3	3	0			3	2	1			3	1	2	✓
3	1	2	✓		3	2	1			5	5	0
3	3	0			3	3	0			3	2	1
3	1	2	✓		3	1	2	✓		3	1	2	✓
3	3	0			3	3	0			3	3	0
3	0	3	✓		3	3	0			3	3	0
3	2	1			3	2	1			3	0	3	✓
3	2	1			3	1	2	✓		3	1	2	✓
3	1	2	✓		3	2	1			3	2	1
3	3	0			3	3	0			3	3	0
3	1	2	✓							3	1	2	✓
3	1	2	✓
4	3	1
3 out of 44 (6.8%) >3 loci (copying)			19 out of 44 (43.2%) cohered		4 out of 41 (9.8%) >3 loci (copying)			7 out of 41 (17.1%) cohered		3 out of 42 (7.1%) >3 loci (copying)			17 out of 42 (40.5%) cohered

## Sheet: Figure 6G
16p subtelo FISH on DMSO- or BIBR-treated HTC75 cells
At PD0/PD0:											At PD60/PD65:											At PD90/PD97:											At PD195/PD209:
DMSO Treated - 1st Replicate			(greater than or equal to 50% cohered)		BIBR Treated - 1st Replicate			(greater than or equal to 50% cohered)			DMSO Treated - 1st Replicate			(greater than or equal to 50% cohered)		BIBR Treated - 1st Replicate			(greater than or equal to 50% cohered)			DMSO Treated - 1st Replicate			(greater than or equal to 50% cohered)		BIBR Treated - 1st Replicate			(greater than or equal to 50% cohered)			DMSO Treated - 1st Replicate			(greater than or equal to 50% cohered)		BIBR Treated - 1st Replicate			(greater than or equal to 50% cohered)
# loci	# resolved	# cohered	scored as cohered		# loci	# resolved	# cohered	scored as cohered			# loci	# resolved	# cohered	scored as cohered		# loci	# resolved	# cohered	scored as cohered			# loci	# resolved	# cohered	scored as cohered		# loci	# resolved	# cohered	scored as cohered			# loci	# resolved	# cohered	scored as cohered		# loci	# resolved	# cohered	scored as cohered
4	2	2	✓		3	2	1				3	3	0			3	3	0				3	2	1			3	2	1				3	2	1			3	1	2	✓
3	3	0			3	2	1				3	3	0			3	2	1				3	2	1			3	0	3	✓			3	2	1			3	2	1
3	3	0			3	3	0				3	3	0			3	3	0				3	3	0			3	1	2	✓			3	3	0			3	3	0
3	2	1			2	2	0				4	3	1			3	1	2	✓			3	3	0			3	1	2	✓			3	1	2	✓		3	1	2	✓
3	3	0			3	2	1				3	3	0			3	0	3	✓			3	3	0			3	1	2	✓			3	3	0			3	0	3	✓
3	2	1			3	2	1				3	3	0			3	0	3	✓			3	3	0			3	2	1				4	2	2	✓		3	0	3	✓
3	2	1			4	3	1				3	2	0			3	2	1				3	3	0			3	2	1				3	3	0			4	4	0
3	2	1			3	1	2	✓			2	1	2	✓		3	1	2	✓			3	3	0			3	2	1				3	3	0			3	2	1
3	3	0			2	2	0				3	3	0			3	2	1				3	3	0			3	1	2	✓			3	3	0			3	1	2	✓
3	3	0			3	3	0				3	2	1			4	4	0				3	3	0			3	2	1				3	3	0			3	2	1
3	3	0			2	0	2	✓			4	3	1			3	0	3	✓			4	2	2	✓		4	2	2	✓			3	2	1			4	3	1
3	0	3	✓		3	2	1				4	2	2	✓		3	3	0				4	4	0			3	3	0				3	2	1			3	1	2	✓
3	2	1			2	1	1	✓			3	3	0			4	0	4	✓			3	3	0			3	2	1				4	3	1			4	3	1
3	0	3	✓		3	0	3	✓			3	3	0			3	2	1				3	3	0			3	2	1				3	1	2	✓		3	2	1
3	0	3	✓		3	2	1				3	2	1			4	4	0				3	3	0			3	2	1				3	1	2	✓		3	3	0
3	2	1			3	2	1				3	3	0			3	3	0				3	3	0			3	2	1				3	3	0			3	1	2	✓
3	3	0			3	3	0				3	2	1			3	3	0				3	2	1			4	3	1				3	3	0			3	1	2	✓
3	3	0			3	3	0				3	3	0			3	3	0				3	2	1			3	3	0				3	3	0			4	2	2	✓
3	2	1			3	2	1				3	1	2	✓		3	3	0				3	3	0			4	2	2	✓			3	3	0			4	3	1
3	2	1			3	2	1				4	3	1			3	3	0				3	2	1			4	3	1				4	3	1			3	1	2	✓
4	2	2	✓		3	2	1				3	3	0			3	2	1				3	1	2	✓		3	1	2	✓			3	3	0			3	1	2	✓
3	3	0			4	0	4	✓			3	3	0			3	2	1				3	3	0			3	1	2	✓			3	2	1			3	2	1
3	3	0			3	2	1				3	3	0			3	2	1				2	1	1	✓		3	2	1				3	3	0			3	2	1
2	1	1	✓		3	2	1				3	3	0			3	2	1				3	3	0			4	3	1				3	3	0			4	2	2	✓
3	3	0			3	1	2	✓			3	0	3	✓		3	0	3	✓			3	3	0			3	1	2	✓			4	3	0			3	1	2	✓
3	2	1			3	2	1				3	3	0			3	3	0				3	2	1			3	0	3	✓			3	1	2	✓		3	2	1
3	3	0			3	3	0				3	3	0			3	3	0				3	3	0			3	1	2	✓			3	2	1			3	0	3	✓
3	3	0			3	2	1				3	3	0			3	3	0				4	2	2	✓		3	2	1				3	3	0			3	0	3	✓
3	3	0			2	2	0				3	1	2	✓		3	0	3	✓			3	1	2	✓		3	0	3	✓			3	3	0			3	1	2	✓
3	3	0			3	1	2	✓			3	2	1			3	3	0				3	3	0			3	2	1				3	3	0			3	1	2	✓
3	3	0			3	3	0				3	3	0			3	1	2	✓			3	3	0			3	1	2	✓			3	3	0			3	0	3	✓
3	3	0			3	3	0				3	3	0			3	2	1				3	2	1			3	1	2	✓			3	3	0			3	3	0
3	3	0			4	4	0				3	3	0			3	2	0				4	4	0			3	2	1				3	3	0			3	1	2	✓
4	4	0			3	2	1				3	3	0			3	2	1				3	2	1			3	2	1				3	3	0			3	2	1
4	4	0			3	2	1				3	3	0			3	1	2	✓			3	2	1			4	3	1				3	1	2	✓		3	2	1
3	2	1			3	2	1				3	3	0			3	2	1				3	2	1			4	2	2	✓			4	4	0			3	2	1
3	3	0			3	3	0				3	3	0			3	0	2	✓			3	1	2	✓		3	2	1				4	2	2	✓		3	0	3	✓
3	3	0			3	3	0				3	3	0			3	3	0				3	3	0			3	2	1				3	3	0			3	1	2	✓
3	3	0			3	3	0				3	1	2	✓		3	3	0				3	3	0			4	1	3	✓			3	3	0			3	1	2	✓
3	1	2	✓		3	3	0				3	3	0			3	3	0				3	3	0			3	3	0				3	3	0			3	1	2	✓
3	3	0			3	1	2	✓			2	3	0			3	3	0									3	3	0				3	3	0			4	2	2	✓
3	1	2	✓		3	1	2	✓			3	3	0			3	3	0									3	3	0				3	3	0			3	1	2	✓
3	3	0			3	2	1				3	3	0			3	3	0									3	3	0									3	2	1
4	4	0			3	3	0				3	0	3	✓		3	3	0									3	1	2	✓								3	2	1
3	3	0			3	2	1				3	3	0			3	0	3	✓								3	2	1									3	2	1
3	2	1			3	3	0				3	3	0			3	0	3	✓								3	2	1									3	2	1
3	3	0			3	3	0				3	3	0			3	0	3	✓								3	2	1									3	2	1
3	3	0			3	3	0				3	3	0			3	3	0									3	3	0									3	1	2	✓
3	3	0			3	3	0									3	2	1									3	3	0									3	2	1
3	3	0			3	3	0									4	4	0									3	3	0
			8 out of 50 (16%) cohered					9 out of 50 (18%) cohered						7 out of 48 (14.6%) cohered					14 out of 50 (28%) cohered						6 out of 40 (15%) cohered					18 out of 50 (36%) cohered						7 out of 42 (16.7%) cohered					26 out of 49 (53.1%) cohered
DMSO Treated - 2nd Replicate			(greater than or equal to 50% cohered)		BIBR Treated - 2nd Replicate			(greater than or equal to 50% cohered)			DMSO Treated - 2nd Replicate			(greater than or equal to 50% cohered)		BIBR Treated - 2nd Replicate			(greater than or equal to 50% cohered)			DMSO Treated - 2nd Replicate			(greater than or equal to 50% cohered)		BIBR Treated - 2nd Replicate			(greater than or equal to 50% cohered)			DMSO Treated - 2nd Replicate			(greater than or equal to 50% cohered)		BIBR Treated - 2nd Replicate			(greater than or equal to 50% cohered)
# loci	# resolved	# cohered	scored as cohered		# loci	# resolved	# cohered	scored as cohered			# loci	# resolved	# cohered	scored as cohered		# loci	# resolved	# cohered	scored as cohered			# loci	# resolved	# cohered	scored as cohered		# loci	# resolved	# cohered	scored as cohered			# loci	# resolved	# cohered	scored as cohered		# loci	# resolved	# cohered	scored as cohered
3	3	0			3	3	0				4	4	0			3	0	3	✓			3	3	0			3	3	0				4	3	1			3	1	2	✓
3	3	0			3	3	0				3	3	0			3	3	0				3	2	1			3	1	2	✓			3	3	0			3	3	0
3	3	0			4	3	1				3	1	2	✓		4	2	2	✓			4	3	1			3	2	1				3	1	2	✓		3	1	2	✓
3	3	0			3	3	0				3	3	0			4	4	0				3	1	2	✓		3	1	2	✓			3	2	1			4	0	4	✓
3	3	0			3	2	1				3	0	3	✓		3	3	0				5	4	1			3	0	3	✓			4	3	1			3	3	0
3	3	0			4	2	2	✓			3	2	1			4	2	2	✓			4	4	0			3	2	1				4	3	1			3	2	1
3	3	0			3	2	1				4	3	1			3	2	1				4	4	0			3	2	1				3	2	1			3	1	2	✓
3	3	0			4	3	1				3	2	1			3	1	2	✓			3	2	1			3	3	0				3	3	0			3	0	3	✓
3	3	0			3	3	0				3	3	0			3	1	2	✓			4	1	3	✓		3	2	1				3	1	2	✓		3	2	1
3	3	0			3	3	0				3	3	0			3	0	3	✓			3	2	1			3	2	1				3	3	0			3	2	1
3	3	0			4	3	1				3	2	1			4	4	0				3	3	0			3	2	1				3	3	0			3	2	1
3	3	0			4	2	2	✓			3	3	0			3	2	1				3	1	2	✓		3	3	0				3	2	1			3	0	3	✓
4	2	2	✓		3	3	0				3	3	0			3	3	0				3	1	2	✓		3	3	0				4	2	2	✓		3	1	2	✓
4	4	0			3	2	1				4	4	0			3	3	0				3	3	0			3	3	0				3	3	0			4	2	2	✓
3	2	1			3	3	0				3	1	2	✓		4	3	1				3	3	0			3	2	1				3	2	1			4	2	2	✓
3	2	1			3	3	0				3	3	0			3	0	3	✓			3	3	0			3	1	2	✓			4	3	1			4	1	3	✓
3	3	0			3	2	1				4	3	1			3	1	2	✓			3	2	1			4	2	2	✓			3	3	0			3	1	2	✓
3	2	1			3	3	0				3	2	1			3	3	0				4	3	1			3	1	2	✓			3	3	0			3	3	0
3	1	2	✓		4	2	2	✓			4	3	1			3	1	2	✓			3	2	1			3	2	1				4	4	0			3	2	1
3	2	1			3	3	0				3	2	1			3	3	0				4	4	0			4	4	0				3	3	0			3	2	1
3	2	1			3	3	0				3	2	1			3	1	2	✓			3	2	1			4	1	3	✓			4	3	1			4	1	3	✓
3	2	1			3	3	0				4	4	0			4	3	1				4	3	1			3	3	0				3	3	0			3	1	2	✓
3	2	1			3	3	0				3	1	2	✓		3	3	0				4	2	2	✓		3	3	0				4	4	0			3	3	0
3	3	0			4	3	1				4	3	1			3	3	0				3	2	1			3	3	0				3	3	0			3	2	1
4	2	2	✓		3	3	0				3	3	0			4	3	1				3	3	0			3	2	1				3	3	0			3	1	2	✓
3	3	0			3	1	2	✓			3	2	1			3	1	2	✓			3	3	0			3	1	2	✓			3	1	2	✓		3	2	1
2	2	0			4	3	1				4	4	0			3	3	0				4	3	1			3	3	0				3	3	0			4	3	1
3	3	0			3	3	0				3	3	0			3	3	0				4	4	0			3	0	3	✓			4	2	2	✓		3	1	2	✓
3	1	2	✓		3	3	0				3	2	1			4	3	1				3	3	0			3	3	0				3	3	0			4	4	0
4	4	0			3	2	1				4	3	1			3	2	1				3	1	2	✓		3	3	0				3	0	3	✓		4	2	2	✓
3	2	1			3	1	2	✓			3	3	0			3	1	2	✓			3	3	0			3	3	0				3	2	1			3	2	1
3	1	2	✓		3	2	1				4	3	1			3	3	0				3	3	0			3	1	2	✓			3	3	0			3	1	2	✓
3	2	1			4	3	1				3	3	0			3	3	0				4	3	1			3	3	0				3	3	0			3	3	0
3	3	0			4	4	0				4	3	1			3	1	2	✓			3	2	1			4	1	3	✓			4	4	0			3	3	0
3	3	0			3	3	0				3	3	0			3	3	0				3	3	0			3	3	0				3	3	0			3	2	1
3	3	0			3	3	0				3	3	0			4	3	1				3	3	0			3	1	2	✓			3	3	0			3	1	2	✓
3	3	0			3	2	1				3	3	0			3	3	0				3	2	1			3	1	2	✓			4	3	1			3	2	1
3	3	0			3	3	0				4	2	2	✓		4	2	2	✓			3	3	0			3	0	3	✓			3	3	0			3	1	2	✓
3	1	2	✓		3	3	0				3	2	1			3	3	0				4	3	1			3	3	0				3	2	1			3	2	1
4	4	0			3	3	0				3	3	0			3	2	1				3	1	2	✓		4	2	2	✓			4	1	3	✓		3	1	2	✓
4	1	3	✓		3	3	0				3	3	0			3	2	1				3	2	1			3	1	2	✓			4	4	0			3	0	3	✓
3	3	0			3	2	1				4	3	1			3	3	0				3	3	0			3	3	0				4	3	1			3	1	2	✓
3	3	0			3	3	0				3	3	0			4	4	0				3	3	0			3	2	1				3	3	0			3	2	1
3	3	0			3	3	0				3	3	0			4	3	1				3	2	1			3	1	2	✓			3	3	0			3	2	1
3	3	0			3	3	0				4	3	1			3	3	0				3	2	1			3	2	1				4	4	0			3	2	1
3	3	0			3	3	0				4	2	2	✓		3	1	2	✓			3	3	0			4	4	0				3	1	2	✓		3	1	2	✓
3	2	1			3	3	0				3	3	0			4	4	0				4	3	1			3	3	0				3	2	1			3	3	0
3	3	0			3	1	2	✓			3	2	1			3	3	0				3	3	0			3	3	0				4	3	0			3	3	0
3	3	0			3	3	0				3	3	0			3	0	3	✓			3	1	2	✓		3	3	0				3	3	0			3	1	2	✓
3	3	0			3	3	0				3	3	0			3	3	0				3	3	0			3	3	0				4	4	0			3	1	2	✓
			7 out of 50 (14%) cohered					6 out of 50 (12%) cohered						6 out of 50 (12%) cohered					16 out of 50 (32%) cohered						8 out of 50 (16%) cohered					17 out of 50 (34%) cohered						8 out of 50 (16%) cohered					25 out of 50 (50%) cohered

## Sheet: Figure 6K and 6L
16p subtelo FISH on BIBR-treated HTC75 cells
72 hr-BIBR(+)- 1st Replicate			(greater than or equal to 50% cohered)		72 hr-BIBR(-)- 1st Replicate			(greater than or equal to 50% cohered)
# loci	# resolved	# cohered	scored as cohered		# loci	# resolved	# cohered	scored as cohered
3	1	2	✓		3	3	0
3	3	0			3	0	3	✓
3	0	3	✓		4	4	0
3	1	2	✓		3	2	1
4	3	1			3	3	0
3	1	2	✓		3	3	0
3	0	3	✓		3	3	0
3	0	3	✓		3	2	1
3	3	0			3	3	0
3	1	2	✓		4	4	0
4	3	1			4	2	2	✓
4	4	0			3	3	0
3	0	3	✓		3	3	0
3	2	1			3	2	1
3	3	0			3	3	0
3	2	1			3	3	0
3	1	2	✓		3	3	0
3	3	0			3	3	0
3	1	2	✓		3	2	1
3	2	1			3	3	0
3	3	0			3	3	0
3	2	1			4	3	1
3	1	2	✓		3	3	0
4	4	0			3	3	0
3	0	3	✓		3	2	1
3	3	0			3	2	1
3	1	2	✓		3	1	2	✓
3	2	1			3	2	1
3	2	1			3	3	0
3	3	0			3	2	1
4	2	2	✓		3	1	2	✓
3	2	1			4	1	3	✓
3	0	3	✓		4	4	0
3	3	0			3	3	0
4	3	1			4	3	1
3	1	2	✓		3	2	1
3	1	2	✓		3	3	0
3	2	1			3	3	0
3	2	1			3	2	1
4	4	0			4	4	0
3	1	2	✓		3	2	1
3	2	1			4	4	0
3	0	3	✓		3	3	0
3	3	0			3	3	0
3	2	1			3	3	0
3	1	2	✓		3	1	2	✓
7 out of 46 (15.2%) >3 loci (copying)			20 out of 46 (43.5%) cohered		9 out of 46 (19.6%) >3 loci (copying)			6 out of 46 (13%) cohered
72 hr-BIBR(+)- 2nd Replicate			(greater than or equal to 50% cohered)		72 hr-BIBR(-)- 2nd Replicate			(greater than or equal to 50% cohered)
# loci	# resolved	# cohered	scored as cohered		# loci	# resolved	# cohered	scored as cohered
3	3	0			3	3	0
4	2	2	✓		4	3	1
3	0	3	✓		3	3	0
3	1	2	✓		3	3	0
3	2	1			3	2	1
3	2	1			3	3	0
3	2	1			3	1	2	✓
3	3	0			3	3	0
3	0	3	✓		3	3	0
3	3	0			4	4	0
3	3	0			3	3	0
3	3	0			4	3	1
3	1	2	✓		3	3	0
3	2	1			3	0	3	✓
3	0	3	✓		4	4	0
4	3	1			3	3	0
3	0	3	✓		3	3	0
4	1	3	✓		3	3	0
3	0	3	✓		3	2	1
3	3	0			3	0	3	✓
3	3	0			3	3	0
3	1	2	✓		3	3	0
4	2	2	✓		3	3	0
3	3	0			3	3	0
4	4	0			4	3	1
4	0	4	✓		3	3	0
3	1	2	✓		3	2	1
3	2	1			3	1	2	✓
					3	2	1
6 out of 28 (23%) >3 loci (copying)			13 out of 28 (46.4%) cohered		4	3	1
					3	2	1
					3	2	1
					3	3	0
					4	4	0
					4	2	2	✓
					3	2	1
					3	2	1
					3	1	2	✓
					3	2	1
					3	3	0
					8 out of 40 (20%) >3 loci (copying)			6 out of 40 (15%) cohered

## Sheet: Figure 6N and 6P
16p subtelo FISH on BIBR-treated HTC75 cells
Vec (pLPC) Transfection - 1st Replicate			(greater than or equal to 50% cohered)		TRF1.WT Transfection - 1st Replicate			(greater than or equal to 50% cohered)		TRF1.AA Transfection - 1st Replicate			(greater than or equal to 50% cohered)
# loci	# resolved	# cohered	scored as cohered		# loci	# resolved	# cohered	scored as cohered		# loci	# resolved	# cohered	scored as cohered
3	3	0			3	3	0			3	0	3	✓
4	0	4	✓		4	4	0			3	0	3	✓
3	0	3	✓		3	1	2	✓		3	3	0
3	3	0			3	2	1			3	2	1
3	0	3	✓		4	2	2	✓		3	0	3	✓
4	0	4	✓		3	3	0			4	4	0
3	0	3	✓		4	4	0			3	3	0
3	0	3	✓		3	3	0			4	1	3	✓
3	2	1			3	3	0			3	0	3	✓
3	1	2	✓		3	3	0			3	3	0
3	3	0			3	3	0			3	0	3	✓
3	1	2	✓		3	3	0			3	3	0
3	3	0			5	4	1			3	2	1
3	2	1			3	2	1			3	0	3	✓
4	0	4	✓		4	4	0			3	2	1
3	2	1			4	4	0			3	0	3	✓
3	0	3	✓		3	3	0			4	1	3	✓
3	3	0			3	2	1			3	0	3	✓
3	0	3	✓		3	3	0			3	3	0
3	1	2	✓		3	0	3	✓		3	2	1
3	1	2	✓		3	3	0			3	2	1
3	0	3	✓		3	0	3	✓		3	1	2	✓
3	2	1			3	3	0			3	0	3	✓
3	1	2	✓		3	2	1			3	2	1
3	1	2	✓		4	3	1			4	4	0
3	3	0			4	4	0			3	3	0
3	3	0			5	3	1			3	0	3	✓
3	2	1			3	3	0			3	1	2	✓
3	1	2	✓		3	1	2	✓		3	1	2	✓
5	3	2			3	1	2	✓		3	3	0
3	3	0			3	3	0			4	4	0
4	4	0			5	3	2			3	1	2	✓
3	1	2	✓		5	4	1
3	3	0			5	3	2
3	1	2	✓		3	3	0
3	1	2	✓		3	2	1
3	3	0			4	3	1
3	3	0			3	3	0
3	0	3	✓		5	5	0
4	4	0			3	2	1
3	2	1			4	3	1
3	2	1
3	3	0
3	3	0
4	2	2	✓
7 out of 45 (15.6%) >3 loci (copying)			22 out of 45 (48.9%) cohered		15 out of 41 (36.6%) >3 loci (copying)			6 out of 41 (14.6%) cohered		5 out of 32 (15.6%) >3 loci (copying)			16 out of 32 (50%) cohered
Vec (pLPC) Transfection - 2nd Replicate			(greater than or equal to 50% cohered)		TRF1.WT Transfection - 2nd Replicate			(greater than or equal to 50% cohered)		TRF1.AA Transfection - 2nd Replicate			(greater than or equal to 50% cohered)
# loci	# resolved	# cohered	scored as cohered		# loci	# resolved	# cohered	scored as cohered		# loci	# resolved	# cohered	scored as cohered
3	0	3	✓		3	2	1			3	1	2	✓
3	1	2	✓		3	3	0			3	3	0
4	1	3	✓		3	2	1			3	1	2	✓
3	3	0			4	4	0			3	2	2	✓
3	2	1			4	3	1			3	1	2	✓
4	2	2	✓		3	0	3	✓		3	0	3	✓
3	2	1			4	1	2	✓		3	2	1
4	2	2	✓		3	3	0			3	3	0
3	1	2	✓		3	2	1			3	1	2	✓
3	2	1			3	0	3	✓		4	0	4	✓
3	3	0			3	2	1			3	3	0
3	3	0			3	2	1			3	2	1
3	1	2	✓		5	4	1			4	4	0
3	2	1			3	3	0			3	3	0
3	3	0			3	2	1			3	1	2	✓
4	1	3	✓		3	1	2	✓		3	1	2	✓
3	3	0			4	3	1			3	2	1
3	0	3	✓		4	2	2	✓		3	3	0
3	3	0			3	3	0			3	2	1
3	1	2	✓		3	2	1			3	0	3	✓
3	1	2	✓		3	3	0			3	2	1
3	2	1			3	0	3	✓		3	1	2	✓
3	0	3	✓		4	3	1			4	2	2	✓
3	1	2	✓		4	3	1			3	2	1
3	2	1			3	2	1			3	1	2	✓
4	1	3	✓		3	0	3	✓		3	0	3	✓
3	1	2	✓		3	2	1			3	0	3	✓
3	3	0			4	3	1			3	1	2	✓
3	2	1			3	3	0			3	1	2	✓
3	2	1			4	3	1			3	1	2	✓
3	2	1			3	3	0			3	2	1
3	2	1			4	3	1			4	2	2	✓
3	2	1			3	2	1			3	3	0
3	3	0			3	2	1			3	1	2	✓
3	1	2	✓							3	2	1
3	2	1								4	3	1
3	3	0								3	3	0
3	2	1								3	2	1
3	1	2	✓							4	3	1
3	1	2	✓							3	2	1
3	0	3	✓
4	3	1
3	2	1
3	0	3	✓
3	0	3	✓
6 out of 45 (13.3%) >3 loci (copying)			21 out of 45 (46.7%) cohered		11 out of 34 (32.4%) >3 loci (copying)			7 out of 34 (20.6%) cohered		6 out of 40 (15%) >3 loci (copying)			20 out of 40 (50%) cohered
