# Supplementary material for: Persistent telomere cohesion protects aged cells from premature senescence
Source: Nat Commun. 2020 Jul 3;11:3321. doi: 10.1038/s41467-020-17133-4 (PMC7335080; doi:10.1038/s41467-020-17133-4)
Supplement: Supplementary file 4 — Source Data [file 41467_2020_17133_MOESM4_ESM.zip › SourceDataforFigure 7.xlsx]

## Sheet: Figure 7B, 7C, and 7E
Dual 13q arm + subtelo FISH on IMR90 cells
IMR90 PD48 - 1st Replicate			(greater than or equal to 50% cohered)				(greater than or equal to 50% cohered)		IMR90 PD50 - 1st Replicate			(greater than or equal to 50% cohered)				(greater than or equal to 50% cohered)		IMR90 PD51 - 1st Replicate			(greater than or equal to 50% cohered)				(greater than or equal to 50% cohered)		IMR90 PD51 + DMSO - 1st Replicate			(greater than or equal to 50% cohered)				(greater than or equal to 50% cohered)		IMR90 PD51 + Rad51i - 1st Replicate			(greater than or equal to 50% cohered)				(greater than or equal to 50% cohered)
# 13q arm loci	# resolved	# cohered	arm scored as cohered	# 13q subtelo loci	# resolved	# cohered	subtelo scored as cohered		# 13q arm loci	# resolved	# cohered	arm scored as cohered	# 13q subtelo loci	# resolved	# cohered	subtelo scored as cohered		# 13q arm loci	# resolved	# cohered	arm scored as cohered	# 13q subtelo loci	# resolved	# cohered	subtelo scored as cohered		# 13q arm loci	# resolved	# cohered	arm scored as cohered	# 13q subtelo loci	# resolved	# cohered	subtelo scored as cohered		# 13q arm loci	# resolved	# cohered	arm scored as cohered	# 13q subtelo loci	# resolved	# cohered	subtelo scored as cohered
2	2	0		2	2	0			3	3	0		3	2	1			2	2	0		2	2	0			4	4	0		4	4	0			2	2	0		2	2	0
2	2	0		2	1	1	✓		2	2	0		2	2	0			2	2	0		2	2	0			2	2	0		2	2	0			2	1	1	✓	2	2	0
4	2	2	✓	4	2	2	✓		2	2	0		3	2	1			2	2	0		2	2	0			2	2	0		2	1	1	✓		4	4	0		4	1	3	✓
2	1	1	✓	2	2	0			2	1	1	✓	2	0	2	✓		2	2	0		2	2	0			4	3	1		4	1	3	✓		2	2	0		2	0	2	✓
2	2	0		2	2	0			2	2	0		2	0	2	✓		2	2	0		3	2	1			2	1	1	✓	3	3	0			2	2	0		2	2	0
2	0	2	✓	2	2	0			2	2	0		2	1	1	✓		3	3	0		3	2	1			2	2	0		2	2	0			2	1	1	✓	3	3	0
2	1	1	✓	2	1	1	✓		2	0	2	✓	2	2	0			4	2	2	✓	4	0	4	✓		2	2	0		3	2	1			5	3	2		5	3	2
2	2	0		2	2	0			2	2	0		2	2	0			2	2	0		2	2	0			4	4	0		4	4	0			4	4	0		5	4	1
2	2	0		2	0	2	✓		3	2	1		3	2	1			2	2	0		2	2	0			2	0	2	✓	2	1	1	✓		2	2	0		2	2	0
2	2	0		2	1	1	✓		2	2	0		4	3	1			2	2	0		3	2	1			2	2	0		2	2	0			2	2	0		2	1	1	✓
4	3	1		4	1	3	✓		3	2	1		3	0	3	✓		2	2	0		3	2	1			2	2	0		2	1	1	✓		4	3	1		4	3	1
2	2	0		2	2	0			2	2	0		3	2	1			2	2	0		2	1	1	✓		2	2	0		2	2	0			2	2	0		2	2	0
2	2	0		2	2	0			2	2	0		2	2	0			2	2	0		2	1	1	✓		2	2	0		4	4	0			2	2	0		2	2	0
2	2	0		2	2	0			2	2	0		2	1	1	✓		2	2	0		2	1	1	✓		2	2	0		2	2	0			2	2	0		2	2	0
2	2	0		2	0	2	✓		2	2	0		2	1	1	✓		2	2	0		2	1	1	✓		2	2	0		3	2	1			2	2	0		2	2	0
2	2	0		2	2	0			2	1	1	✓	2	1	1	✓		3	3	0		3	3	0			2	2	0		2	2	0			4	1	3	✓	4	0	4	✓
2	1	1	✓	2	2	0			2	2	0		2	2	0			2	1	1	✓	3	2	1			4	4	0		4	1	3	✓		2	2	0		2	2	0
2	2	0		2	0	2	✓		2	2	0		2	2	0			2	2	0		2	0	2	✓		2	2	0		3	3	0			2	2	0		2	1	1	✓
2	2	0		2	0	2	✓		2	2	0		2	2	0			2	2	0		2	2	0			2	2	0		3	3	0			2	2	0		2	2	0
2	2	0		2	1	1	✓		2	1	1	✓	3	3	0			2	2	0		2	1	1	✓		2	2	0		3	2	1			2	2	0		2	2	0
2	2	0		2	2	0			2	2	0		2	0	2	✓		2	2	0		3	2	1			2	2	0		2	1	1	✓		2	2	0		2	2	0
2	2	0		2	1	1	✓		2	2	0		2	2	0			2	1	1	✓	2	1	1	✓		2	1	1	✓	2	1	1	✓		2	2	0		2	2	0
2	1	1	✓	2	1	1	✓		2	2	0		2	1	1	✓		4	4	0		4	4	0			2	2	0		2	1	1	✓		2	2	0		2	0	2	✓
2	2	0		2	0	2	✓		2	2	0		2	1	1	✓		2	2	0		2	2	0			2	2	0		2	2	0			2	2	0		2	2	0
2	2	0		2	1	1	✓		2	2	0		2	0	2	✓		2	2	0		2	1	1	✓		2	2	0		2	2	0			2	2	0		2	2	0
2	2	0		2	0	2	✓		2	2	0		2	0	2	✓		2	2	0		3	3	0			3	2	1		2	2	0
									2	2	0		2	0	2	✓		2	2	0		3	2	1			2	2	0		3	3	0
																		2	0	2	✓	3	3	0			2	2	0		2	2	0
																		2	2	0		2	1	1	✓
																		2	2	0		2	2	0
2 out of 26 (7.7%) >2 arm loci (arm copying)			6 out of 26 (23.1%) arm cohered	2 out of 26 (7.7%) >2 subtelo loci (subtelo copying)			15 out of 26 (57.7%) subtelo cohered		3 out of 27 (11.1%) >2 arm loci (arm copying)			4 out of 27 (14.8%) arm cohered	7 out of 27 (25.9%) >2 subtelo loci (subtelo copying)			13 out of 27 (48.1%) subtelo cohered		4 out of 30 (13.3%) >2 arm loci (arm copying)			4 out of 30 (13.3%) arm cohered	12 out of 30 (40%) >2 subtelo loci (subtelo copying)			10 out of 30 (33.3%) subtelo cohered		5 out of 28 (17.9%) >2 arm loci (arm copying)			3 out of 28 (10.7%) arm cohered	12 out of 28 (42.9%) >2 subtelo loci (subtelo copying)			8 out of 28 (28.6%) subtelo cohered		5 out of 25 (20%) >2 arm loci (arm copying)			3 out of 25 (12%) arm cohered	6 out of 25 (24%) >2 subtelo loci (subtelo copying)			7 out of 25 (28%) subtelo cohered
IMR90 PD48 - 2nd Replicate			(greater than or equal to 50% cohered)				(greater than or equal to 50% cohered)		IMR90 PD50 - 2nd Replicate			(greater than or equal to 50% cohered)				(greater than or equal to 50% cohered)		IMR90 PD51 - 2nd Replicate			(greater than or equal to 50% cohered)				(greater than or equal to 50% cohered)		IMR90 PD51 + DMSO - 2nd Replicate			(greater than or equal to 50% cohered)				(greater than or equal to 50% cohered)		IMR90 PD51 + Rad51i - 2nd Replicate			(greater than or equal to 50% cohered)				(greater than or equal to 50% cohered)
# 13q arm loci	# resolved	# cohered	arm scored as cohered	# 13q subtelo loci	# resolved	# cohered	subtelo scored as cohered		# 13q arm loci	# resolved	# cohered	arm scored as cohered	# 13q subtelo loci	# resolved	# cohered	subtelo scored as cohered		# 13q arm loci	# resolved	# cohered	arm scored as cohered	# 13q subtelo loci	# resolved	# cohered	subtelo scored as cohered		# 13q arm loci	# resolved	# cohered	arm scored as cohered	# 13q subtelo loci	# resolved	# cohered	subtelo scored as cohered		# 13q arm loci	# resolved	# cohered	arm scored as cohered	# 13q subtelo loci	# resolved	# cohered	subtelo scored as cohered
3	2	1		3	2	1			2	2	0		2	1	1	✓		2	2	0		2	2	0			2	2	0		2	2	0			4	4	0		4	4	0
2	2	0		2	1	1	✓		2	2	0		2	2	0			3	3	0		3	1	2	✓		3	1	2	✓	2	2	0			2	2	0		2	2	0
2	2	0		2	1	1	✓		2	0	2	✓	2	1	1	✓		2	2	0		2	1	1	✓		2	2	0		3	2	1			2	2	0		2	2	0
2	2	0		2	2	0			2	2	0		2	0	2	✓		2	2	0		2	1	1	✓		4	3	1		4	1	3	✓		3	3	0		2	2	0
2	2	0		2	1	1	✓		2	2	0		2	1	1	✓		2	2	0		2	2	0			2	2	0		4	3	1			4	4	0		4	1	3	✓
2	1	1	✓	2	0	2	✓		2	2	0		3	2	1			2	2	0		2	1	1	✓		2	2	0		2	2	0			2	2	0		2	2	0
3	3	0		3	1	2	✓		2	2	0		2	1	1	✓		2	2	0		3	3	0			2	2	0		2	2	0			2	2	0		3	2	1
2	2	0		2	1	1	✓		2	2	0		2	0	2	✓		2	2	0		2	2	0			2	2	0		3	2	1			2	2	0		2	2	0
2	2	0		2	0	2	✓		2	2	0		3	2	1			2	2	0		2	2	0			4	4	0		4	4	0			2	2	0		2	2	0
2	2	0		2	0	2	✓		2	2	0		2	1	1	✓		2	2	0		2	2	0			4	4	0		4	4	0			2	2	0		2	1	1	✓
2	1	1	✓	2	0	2	✓		4	4	0		4	4	0			4	2	2	✓	4	1	3	✓		2	2	0		2	1	1	✓		2	2	0		2	2	0
2	2	0		2	1	1	✓		2	2	0		2	2	0			3	3	0		3	2	1			2	2	0		2	2	0			2	2	0		3	2	1
2	2	0		2	1	1	✓		2	1	1	✓	2	2	0			2	2	0		2	2	0			2	2	0		3	1	2	✓		2	2	0		2	1	1	✓
2	2	0		2	2	0			2	2	0		4	3	1			2	2	0		3	3	0			2	2	0		3	2	1			3	2	1		4	0	4	✓
2	2	0		2	2	0			2	0	2	✓	2	0	2	✓		2	2	0		2	1	1	✓		2	2	0		4	4	0			2	2	0		2	2	0
2	2	0		2	2	0			2	2	0		2	1	1	✓		2	2	0		2	2	0			2	2	0		2	1	1	✓		2	0	2	✓	2	2	0
3	2	1		3	2	1			2	2	0		2	1	1	✓		4	4	0		4	3	1			2	2	0		2	2	0			2	2	0		2	2	0
2	2	0		2	1	1	✓		3	3	0		2	2	0			2	2	0		2	2	0			2	2	0		2	2	0			2	2	0		2	2	0
2	2	0		2	2	0			2	1	1	✓	2	2	0			2	2	0		3	2	1			4	4	0		4	4	0			2	1	1	✓	2	0	2	✓
2	2	0		2	2	0			2	2	0		2	1	1	✓		2	2	0		2	1	1	✓		2	2	0		2	2	0			2	2	0		2	2	0
2	2	0		2	2	0			2	2	0		2	0	2	✓		2	2	0		2	2	0			2	2	0		3	2	1			4	3	1		4	2	2	✓
2	1	1	✓	2	0	2	✓		4	3	1		4	3	1			2	2	0		2	2	0			2	1	1	✓	2	1	1	✓		2	2	0		2	2	0
2	2	0		2	2	0			2	2	0		2	0	2	✓		2	2	0		3	2	1			2	2	0		2	1	1	✓		2	2	0		2	2	0
2	0	2	✓	2	1	1	✓		2	2	0		2	2	0			4	2	2	✓	4	2	2	✓		3	3	0		3	3	0			3	3	0		2	1	1	✓
2	2	0		2	0	2	✓		2	2	0		3	2	1			2	2	0		3	2	1			2	2	0		2	2	0			2	2	0		2	2	0
2	2	0		2	1	1	✓		2	2	0		3	2	1												2	2	0		3	3	0			2	2	0		2	2	0
									2	2	0		2	1	1	✓											2	2	0		2	1	1	✓		2	2	0		2	1	1	✓
									2	2	0		2	2	0												2	2	0		2	2	0			2	2	0		2	2	0
																											4	3	1		4	2	2	✓
																											2	2	0		2	2	0
																											2	1	1	✓	2	1	1	✓
																											2	2	0		3	2	1
																											2	2	0		2	1	1	✓
																											2	2	0		2	2	0
																											2	2	0		3	2	1
																											2	2	0		3	2	1
																											2	2	0		2	1	1	✓
																											2	2	0		2	2	0
																											2	2	0		2	2	0
																											2	2	0		2	2	0
3 out of 26 (11.5%) >2 arm loci (arm copying)			4 out of 26 (15.4%) arm cohered	3 out of 26 (11.5%) >2 subtelo loci (subtelo copying)			16 out of 26 (61.5%) subtelo cohered		3 out of 28 (10.7%) >2 arm loci (arm copying)			4 out of 28 (14.3%) arm cohered	7 out of 28 (25%) >2 subtelo loci (subtelo copying)			14 out of 28 (50%) subtelo cohered		5 out of 25 (20%) >2 arm loci (arm copying)			2 out of 25 (8%) arm cohered	10 out of 25 (40%) >2 subtelo loci (subtelo copying)			8 out of 25 (32%) subtelo cohered		7 out of 40 (17.5%) >2 arm loci (arm copying)			3 out of 40 (7.5%) arm cohered	17 out of 40 (42.5%) >2 subtelo loci (subtelo copying)			11 out of 40 (27.5%) subtelo cohered		6 out of 28 (21.4%) >2 arm loci (arm copying)			2 out of 28 (7.1%) arm cohered	6 out of 28 (21.4%) >2 subtelo loci (subtelo copying)			8 out of 28 (28.6%) subtelo cohered

## Sheet: Figure 7G, 7H, and 7J
Dual 13q arm + subtelo FISH on WI38 cells
WI38 PD52 - 1st Replicate			(greater than or equal to 50% cohered)				(greater than or equal to 50% cohered)		WI38 PD53 - 1st Replicate			(greater than or equal to 50% cohered)				(greater than or equal to 50% cohered)		WI38 PD54 - 1st Replicate			(greater than or equal to 50% cohered)				(greater than or equal to 50% cohered)		WI38 PD54 + DMSO - 1st Replicate			(greater than or equal to 50% cohered)				(greater than or equal to 50% cohered)		WI38 PD54 + Rad51i - 1st Replicate			(greater than or equal to 50% cohered)				(greater than or equal to 50% cohered)
# 13q arm loci	# resolved	# cohered	arm scored as cohered	# 13q subtelo loci	# resolved	# cohered	subtelo scored as cohered		# 13q arm loci	# resolved	# cohered	arm scored as cohered	# 13q subtelo loci	# resolved	# cohered	subtelo scored as cohered		# 13q arm loci	# resolved	# cohered	arm scored as cohered	# 13q subtelo loci	# resolved	# cohered	subtelo scored as cohered		# 13q arm loci	# resolved	# cohered	arm scored as cohered	# 13q subtelo loci	# resolved	# cohered	subtelo scored as cohered		# 13q arm loci	# resolved	# cohered	arm scored as cohered	# 13q subtelo loci	# resolved	# cohered	subtelo scored as cohered
4	2	2	✓	4	3	1			2	2	0		2	2	0			4	4	0		4	4	0			3	2	1		2	2	0			2	2	0		2	2	0
2	2	0		3	3	0			2	2	0		2	2	0			2	2	0		2	2	0			2	2	0		2	2	0			2	2	0		2	1	1	✓
2	2	0		2	0	2	✓		2	2	0		2	1	1	✓		2	2	0		3	2	1			2	2	0		2	1	1	✓		2	2	0		2	2	0
2	2	0		2	0	2	✓		2	2	0		2	2	0			2	2	0		4	4	0			2	2	0		3	2	1			2	1	1	✓	2	1	1	✓
2	2	0		2	2	0			5	5	0		6	5	1			2	2	0		2	2	0			2	2	0		3	2	1			2	2	0		2	2	0
2	2	0		2	1	1	✓		2	2	0		3	2	1			2	2	0		2	2	0			2	2	0		2	1	1	✓		2	2	0		2	1	1	✓
2	2	0		2	1	1	✓		2	2	0		3	2	1			2	2	0		3	3	0			2	2	0		2	1	1	✓		4	4	0		4	4	0
2	1	1	✓	2	1	1	✓		2	1	1	✓	2	1	1	✓		3	3	0		3	2	1			2	2	0		2	2	0			2	2	0		3	2	1
2	1	1	✓	2	2	0			2	2	0		4	1	3	✓		2	2	0		2	1	1	✓		2	2	0		2	2	0			4	3	1		4	1	3	✓
2	2	0		2	1	1	✓		2	2	0		2	2	0			2	2	0		2	2	0			2	2	0		2	1	1	✓		2	2	0		2	2	0
2	2	0		2	2	0			3	3	0		5	3	2			2	2	0		2	2	0			2	2	0		2	2	0			2	1	1	✓	2	1	1	✓
2	2	0		2	2	0			3	2	1		3	2	1			2	2	0		3	2	1			2	2	0		3	2	1			2	2	0		2	2	0
2	2	0		2	2	0			3	3	0		3	2	1			3	3	0		3	2	1			4	4	0		4	2	2	✓		2	2	0		2	1	1	✓
2	2	0		2	2	0			2	2	0		2	2	0			2	2	0		2	2	0			2	2	0		2	2	0			2	2	0		2	2	0
2	2	0		2	1	1	✓		2	2	0		2	2	0			2	1	1	✓	2	2	0			4	3	1		4	1	3	✓		2	2	0		2	1	1	✓
2	0	2	✓	2	0	2	✓		2	2	0		3	2	1			2	2	0		2	2	0			2	2	0		2	2	0			3	3	0		4	3	1
2	2	0		2	2	0			2	2	0		2	2	0			2	2	0		2	1	1	✓		4	1	3	✓	4	0	4	✓		2	2	0		2	2	0
2	0	2	✓	2	0	2	✓		2	1	1	✓	2	2	0			2	2	0		2	2	0			2	2	0		2	1	1	✓		2	2	0		2	2	0
2	2	0		2	2	0			2	2	0		2	2	0			2	2	0		3	1	2	✓		2	2	0		2	2	0			2	2	0		2	0	2	✓
2	2	0		2	2	0			2	2	0		2	2	0			2	2	0		2	2	0			2	2	0		2	2	0			2	2	0		2	2	0
2	2	0		3	2	1			2	2	0		3	2	1			2	2	0		2	1	1	✓		2	2	0		2	2	0			2	2	0		2	2	0
2	2	0		2	0	2	✓		2	2	0		2	2	0			2	2	0		2	2	0			2	2	0		2	1	1	✓		2	2	0		3	3	0
2	2	0		2	1	1	✓		2	2	0		2	1	1	✓		2	2	0		2	1	1	✓		2	2	0		3	2	1			2	2	0		2	2	0
2	2	0		2	2	0			2	2	0		3	2	1			2	1	1	✓	2	1	1	✓		2	2	0		2	2	0			2	2	0		2	1	1	✓
3	3	0		3	2	1			2	2	0		2	0	2	✓		2	2	0		2	0	2	✓		2	2	0		2	2	0			2	2	0		2	2	0
3	2	1		3	2	1			2	2	0		3	2	1			2	2	0		2	2	0			3	1	2	✓	3	0	3	✓		2	2	0		2	2	0
2	2	0		2	2	0			4	3	1		6	4	2			2	2	0		2	2	0			2	2	0		2	1	1	✓		4	2	2	✓	4	3	1
2	2	0		2	0	2	✓		2	2	0		2	1	1	✓		2	1	1	✓	2	2	0			2	2	0		3	2	1			2	2	0		2	2	0
3	1	2	✓	3	1	2	✓		2	2	0		3	2	1			4	3	1		4	0	4	✓		2	2	0		3	2	1			2	2	0		2	2	0
2	0	2	✓	2	0	2	✓		2	2	0		2	2	0			2	2	0		3	2	1			2	2	0		2	2	0			2	2	0		2	2	0
2	2	0		2	2	0			2	2	0		2	1	1	✓		2	2	0		3	2	1			2	2	0		2	2	0			2	2	0		2	1	1	✓
2	2	0		2	2	0			2	1	1	✓	2	1	1	✓		2	2	0		3	2	1			2	1	1	✓	2	1	1	✓		2	2	0		2	2	0
2	2	0		2	1	1	✓		2	2	0		2	1	1	✓		2	2	0		2	2	0			2	2	0		2	2	0			2	2	0		2	2	0
2	2	0		2	1	1	✓		2	2	0		2	1	1	✓		3	3	0		3	3	0			2	1	1	✓	2	2	0			2	2	0		2	2	0
									2	1	1	✓	2	1	1	✓		2	2	0		2	1	1	✓		2	1	1	✓	2	2	0			2	1	1	✓	2	2	0
									2	2	0		2	2	0			2	2	0		2	2	0			2	2	0		2	2	0			2	2	0		2	2	0
									2	2	0		2	0	2	✓		2	2	0		3	3	0			2	2	0		2	2	0			2	2	0		2	1	1	✓
									2	2	0		2	2	0			2	2	0		2	2	0			2	2	0		2	2	0			2	2	0		2	2	0
									2	0	2	✓	2	1	1	✓		2	2	0		2	2	0			2	2	0		3	3	0			2	2	0		2	2	0
									2	2	0		2	2	0			2	2	0		2	2	0												2	2	0		2	2	0
4 out of 34 (11.8%) >2 arm loci (arm copying)			7 out of 34 (20.6%) arm cohered	6 out of 34 (17.6%) >2 subtelo loci (subtelo copying)			16 out of 34 (47.1%) subtelo cohered		5 out of 40 (12.5%) >2 arm loci (arm copying)			5 out of 40 (12.5%) arm cohered	13 out of 40 (32.5%) >2 subtelo loci (subtelo copying)			13 out of 40 (32.5%) subtelo cohered		5 out of 40 (12.5%) >2 arm loci (arm copying)			3 out of 40 (7.5%) arm cohered	14 out of 40 (35%) >2 subtelo loci (subtelo copying)			9 out of 40 (22.5%) subtelo cohered		5 out of 39 (12.8%) >2 arm loci (arm copying)			5 out of 39 (12.8%) arm cohered	11 out of 39 (28.2%) >2 subtelo loci (subtelo copying)			12 out of 39 (30.8%) subtelo cohered		4 out of 40 (10%) >2 arm loci (arm copying)			4 out of 40 (10%) arm cohered	6 out of 40 (15%) >2 subtelo loci (subtelo copying)			11 out of 40 (27.5%) subtelo cohered
WI38 PD52 - 2nd Replicate			(greater than or equal to 50% cohered)				(greater than or equal to 50% cohered)		WI38 PD53 - 2nd Replicate			(greater than or equal to 50% cohered)				(greater than or equal to 50% cohered)		WI38 PD54 - 2nd Replicate			(greater than or equal to 50% cohered)				(greater than or equal to 50% cohered)		WI38 PD54 + DMSO - 2nd Replicate			(greater than or equal to 50% cohered)				(greater than or equal to 50% cohered)		WI38 PD54 + Rad51i - 2nd Replicate			(greater than or equal to 50% cohered)				(greater than or equal to 50% cohered)
# 13q arm loci	# resolved	# cohered	arm scored as cohered	# 13q subtelo loci	# resolved	# cohered	subtelo scored as cohered		# 13q arm loci	# resolved	# cohered	arm scored as cohered	# 13q subtelo loci	# resolved	# cohered	subtelo scored as cohered		# 13q arm loci	# resolved	# cohered	arm scored as cohered	# 13q subtelo loci	# resolved	# cohered	subtelo scored as cohered		# 13q arm loci	# resolved	# cohered	arm scored as cohered	# 13q subtelo loci	# resolved	# cohered	subtelo scored as cohered		# 13q arm loci	# resolved	# cohered	arm scored as cohered	# 13q subtelo loci	# resolved	# cohered	subtelo scored as cohered
2	2	0		2	2	0			2	2	0		2	2	0			2	2	0		2	2	0			4	4	0		4	2	2	✓		2	1	1	✓	2	1	1	✓
2	2	0		2	2	0			4	2	2	✓	4	0	4	✓		2	2	0		2	0	2	✓		2	1	1	✓	3	2	1			2	2	0		2	2	0
2	2	0		2	1	1	✓		2	2	0		2	2	0			2	2	0		3	3	0			2	2	0		2	2	0			2	2	0		2	2	0
2	2	0		2	2	0			2	2	0		3	3	0			2	2	0		2	2	0			2	2	0		2	2	0			3	2	1		2	2	0
2	1	1	✓	2	1	1	✓		2	2	0		2	2	0			2	2	0		3	3	0			3	2	1		2	2	0			2	2	0		2	2	0
2	1	1	✓	2	2	0			3	2	1		2	2	0			5	4	1		5	2	3	✓		2	2	0		2	1	1	✓		2	2	0		2	0	2	✓
4	4	0		4	2	2	✓		2	2	0		2	1	1	✓		2	2	0		2	2	0			2	1	1	✓	2	1	1	✓		2	2	0		2	2	0
2	2	0		2	0	2	✓		4	3	1		4	1	3	✓		4	4	0		4	3	1			2	2	0		3	2	1			2	2	0		4	4	0
4	3	1		5	4	1			2	2	0		2	1	1	✓		2	1	1	✓	2	1	1	✓		5	5	0		5	3	2			2	2	0		2	2	0
2	2	0		2	1	1	✓		2	1	1	✓	2	2	0			2	2	0		2	2	0			2	2	0		4	3	1			2	2	0		2	2	0
2	2	0		2	1	1	✓		2	2	0		3	3	0			2	2	0		2	2	0			2	2	0		2	1	1	✓		4	4	0		4	0	4	✓
2	1	1	✓	3	2	1			2	2	0		3	3	0			2	2	0		3	2	1			2	2	0		2	2	0			2	2	0		2	1	1	✓
2	1	1	✓	2	1	1	✓		2	2	0		2	2	0			2	2	0		2	1	1	✓		2	2	0		2	2	0			2	2	0		2	1	1	✓
2	2	0		2	1	1	✓		2	2	0		3	3	0			2	2	0		2	1	1	✓		2	2	0		2	2	0			2	2	0		2	2	0
2	2	0		2	2	0			2	0	2	✓	2	1	1	✓		2	1	1	✓	2	2	0			2	2	0		2	2	0			2	2	0		2	2	0
3	2	1		2	2	0			2	2	0		2	2	0			2	2	0		3	2	1			2	2	0		2	1	1	✓		4	3	1		4	0	4	✓
2	2	0		3	3	0			2	2	0		2	2	0			2	2	0		2	2	0			2	2	0		3	2	1			2	2	0		4	3	1
2	2	0		2	2	0			2	2	0		2	1	1	✓		3	1	2	✓	4	4	0			3	2	1		3	1	2	✓		2	2	0		2	2	0
2	1	1	✓	2	1	1	✓		2	1	1	✓	2	1	1	✓		2	2	0		2	1	1	✓		2	2	0		2	1	1	✓		2	0	2	✓	2	0	2	✓
2	1	1	✓	2	1	1	✓		4	3	1		4	3	1			2	2	0		2	2	0			2	2	0		2	2	0			4	3	1		4	0	4	✓
2	2	0		2	2	0			2	1	0		2	2	0			2	2	0		3	2	1			2	2	0		2	2	0			2	2	0		2	2	0
2	2	0		2	1	1	✓		2	2	0		2	2	0			2	2	0		2	2	0			2	2	0		2	2	0			2	2	0		2	2	0
2	2	0		2	1	1	✓		2	2	0		2	1	1	✓		2	2	0		2	1	1	✓		2	2	0		2	1	1	✓		2	2	0		2	2	0
2	2	0		2	2	0			2	0	2	✓	2	2	0			2	2	0		2	2	0			2	2	0		3	2	1			2	2	0		2	2	0
2	2	0		3	3	0			2	2	0		3	2	1			2	2	0		2	2	0			4	3	1		4	2	2	✓		3	3	0		2	2	0
2	2	0		2	2	0			2	2	0		2	1	1	✓		2	2	0		3	2	1			2	2	0		3	2	1			2	2	0		2	2	0
2	2	0		2	2	0			2	2	0		2	1	1	✓		3	2	1		3	2	1			2	2	0		2	2	0			2	2	0		2	2	0
2	1	1	✓	2	1	1	✓		2	2	0		2	2	0			2	2	0		2	1	1	✓		2	2	0		4	4	0			2	2	0		2	0	2	✓
2	2	0		2	2	0			2	2	0		3	3	0			2	2	0		2	2	0			2	2	0		2	1	1	✓		2	2	0		2	1	1	✓
2	2	0		2	1	1	✓		2	2	0		2	2	0			4	3	1		4	3	1			2	2	0		2	2	0			2	2	0		2	2	0
4	3	1		5	3	2			2	2	0		2	1	1	✓		2	2	0		2	2	0			2	2	0		3	3	0			2	2	0		2	2	0
2	2	0		2	2	0			2	2	0		3	2	1			2	2	0		3	2	1			2	2	0		2	2	0			2	2	0		2	0	2	✓
2	2	0		2	2	0			2	2	0		2	2	0												2	2	0		2	2	0			2	1	1	✓	2	2	0
2	2	0		2	2	0			2	2	0		2	0	2	✓											2	1	1	✓	3	2	1			2	2	0		2	0	2	✓
2	2	0		2	2	0			2	2	0		3	2	1												2	2	0		2	2	0			2	2	0		2	2	0
2	1	1	✓	2	1	1	✓		2	2	0		2	2	0												2	1	1	✓	2	2	0			2	2	0		3	3	0
2	2	0		2	1	1	✓		2	2	0		2	1	1	✓											2	2	0		2	2	0			2	2	0		3	2	1
2	2	0		2	1	1	✓		2	2	0		2	2	0												2	2	0		2	2	0			2	2	0		2	2	0
2	1	1	✓	2	0	2	✓																													2	2	0		2	2	0
2	2	0		2	1	1	✓																													2	2	0		2	2	0
2	2	0		2	2	0
2	2	0		2	2	0
2	2	0		2	2	0
2	2	0		2	1	1	✓
2	2	0		2	2	0
2	2	0		3	3	0
4 out of 46 (8.7%) >2 arm loci (arm copying)			9 out of 46 (19.6%) arm cohered	7 out of 46 (15.2%) >2 subtelo loci (subtelo copying)			20 out of 46 (43.5%) subtelo cohered		4 out of 38 (10.5%) >2 arm loci (arm copying)			5 out of 38 (13.2%) arm cohered	11 out of 38 (28.9%) >2 subtelo loci (subtelo copying)			13 out of 38 (34.2%) subtelo cohered		5 out of 32 (15.6%) >2 arm loci (arm copying)			3 out of 32 (9.4%) arm cohered	12 out of 32 (37.5%) >2 subtelo loci (subtelo copying)			8 out of 32 (25%) subtelo cohered		5 out of 38 (13.2%) >2 arm loci (arm copying)			4 out of 38 (10.5%) arm cohered	13 out of 38 (34.2%) >2 subtelo loci (subtelo copying)			10 out of 38 (26.3%) subtelo cohered		5 out of 40 (12.5%) >2 arm loci (arm copying)			3 out of 40 (7.5%) arm cohered	7 out of 40 (17.5%) >2 subtelo loci (subtelo copying)			12 out of 40 (30%) subtelo cohered
