# Supplementary material for: Persistent telomere cohesion protects aged cells from premature senescence
Source: Nat Commun. 2020 Jul 3;11:3321. doi: 10.1038/s41467-020-17133-4 (PMC7335080; doi:10.1038/s41467-020-17133-4)
Supplement: Supplementary file 4 — Source Data [file 41467_2020_17133_MOESM4_ESM.zip › SourceDataforFigure S5.xlsx]

## Sheet: Figure S5C and S5D
16p subtelo FISH on U2OS cells
Vec (pBabe) Transfection - 1st Replicate			(greater than or equal to 50% cohered)		TERT.WT/TR Transfection - 1st Replicate			(greater than or equal to 50% cohered)
# loci	# resolved	# cohered	scored as cohered		# loci	# resolved	# cohered	scored as cohered
2	0	2	✓		2	2	0
2	0	2	✓		2	2	0
2	2	0			2	2	0
2	2	0			2	2	0
2	2	0			2	2	0
2	1	1	✓		2	1	1	✓
2	2	0			2	2	0
2	1	1	✓		2	2	0
2	2	0			2	2	0
2	2	0			2	0	2	✓
2	1	1	✓		2	2	0
2	2	0			2	2	0
2	2	0			2	2	0
2	2	0			2	2	0
2	1	1	✓		2	2	0
2	2	0			2	0	2	✓
2	2	0			2	2	0
2	2	0			2	2	0
2	1	1	✓		2	1	1	✓
2	1	1	✓		2	2	0
2	2	0			2	0	2	✓
2	0	2	✓		2	2	0
2	2	0			2	2	0
2	2	0			2	2	0
2	1	1	✓		2	2	0
2	1	1	✓		2	2	0
2	2	0			3	3	0
3	3	0			2	2	0
2	2	0			2	2	0
2	1	1	✓		2	2	0
2	1	1	✓		2	1	1	✓
2	1	1	✓		3	1	2	✓
3	2	1			2	2	0
2	2	0			2	2	0
2	2	0			2	2	0
2	1	1	✓		2	2	0
2	2	0			3	3	0
2	0	2	✓		2	2	0
2	0	2	✓		2	1	1	✓
3	3	0			2	2	0
2	2	0			2	1	1	✓
2	2	0			2	2	0
2	2	0			2	2	0
3	1	2	✓		3	3	0
2	2	0			2	2	0
4 out of 45 (8.9%) >2 loci (copying)			18 out of 45 (40%) cohered		4 out of 45 (8.9%) >2 loci (copying)			9 out of 45 (20%) cohered
Vec (pBabe) Transfection - 2nd Replicate			(greater than or equal to 50% cohered)		TERT.WT/TR Transfection - 2nd Replicate			(greater than or equal to 50% cohered)
# loci	# resolved	# cohered	scored as cohered		# loci	# resolved	# cohered	scored as cohered
2	2	0			2	2	0
2	2	0			2	2	0
2	2	0			2	2	0
2	1	1	✓		2	2	0
2	2	0			2	2	0
2	2	0			2	1	1	✓
2	1	1	✓		2	2	0
2	0	2	✓		2	2	0
2	0	2	✓		2	2	0
2	1	1	✓		3	1	2	✓
3	2	1			2	2	0
2	2	0			2	1	1	✓
3	1	2	✓		2	2	0
2	2	0			2	2	0
2	1	1	✓		2	2	0
2	1	1	✓		2	2	0
2	1	1	✓		2	2	0
2	1	1	✓		2	2	0
2	2	0			2	2	0
2	2	0			2	2	0
2	1	1	✓		2	2	0
2	2	0			2	2	0
3	2	1			2	1	1	✓
2	0	2	✓		2	2	0
2	2	0			2	1	1	✓
2	2	0			2	2	0
2	2	0			2	2	0
2	2	0			2	2	0
2	1	1	✓		2	1	1	✓
2	2	0			2	2	0
2	2	0			3	3	0
2	0	2	✓		2	1	1	✓
2	2	0			2	2	0
2	2	0			2	2	0
2	0	2	✓		2	2	0
2	2	0			2	2	0
2	2	0			2	2	0
2	1	1	✓		3	0	3	✓
2	1	1	✓		2	2	0
2	2	0			2	1	1	✓
2	1	1	✓		2	2	0
2	2	0			2	2	0
					2	2	0
3 out of 42 (7.1%) >2 loci (copying)			18 out of 42 (43%) cohered		3 out of 43 (6.9%) >2 loci (copying)			9 out of 43 (21%) cohered
Vec (pBabe) Transfection - 3rd Replicate			(greater than or equal to 50% cohered)		TERT.WT/TR Transfection - 3rd Replicate			(greater than or equal to 50% cohered)
# loci	# resolved	# cohered	scored as cohered		# loci	# resolved	# cohered	scored as cohered
2	2	0			2	1	1	✓
2	0	2	✓		2	1	1	✓
2	2	0			2	0	2	✓
2	1	1	✓		2	2	0
2	2	0			2	2	0
2	0	2	✓		2	2	0
2	2	0			2	2	0
2	1	1	✓		2	2	0
2	2	0			2	0	2	✓
2	0	2	✓		2	2	0
2	2	0			3	3	0
2	2	0			2	2	0
2	2	0			2	2	0
2	1	1	✓		2	1	1	✓
2	2	0			2	2	0
2	1	1	✓		2	1	1	✓
2	1	1	✓		2	2	0
2	0	2	✓		2	2	0
3	2	1			3	2	1
2	1	1	✓		2	2	0
2	0	2	✓		2	2	0
2	0	2	✓		2	2	0
2	1	1	✓		2	2	0
2	2	0			2	2	0
3	1	1	✓		2	2	0
2	2	0			2	2	0
2	2	0			2	2	0
2	0	2	✓		3	3	0
2	2	0			2	2	0
2	2	0			2	0	2	✓
2	2	0			2	2	0
2	0	2	✓		2	1	1	✓
2	1	1	✓		3	2	1
2	2	0			2	2	0
2	2	0			3	3	0
2	1	1	✓		2	1	1	✓
3	2	0			2	2	0
2	1	1	✓		2	2	0
2	2	0			2	2	0
2	1	1	✓		2	2	0
2	0	2	✓		2	1	1	✓
2	1	1	✓		2	2	0
2	2	0			2	2	0
2	2	0
3 out of 44 (6.8%) >2 loci (copying)			22 out of 44 (50%) cohered		5 out of 43 (11.6%) >2 loci (copying)			10 out of 43 (23.3%) cohered

## Sheet: Figure S5H
Rad51 IF in BIBR-treated HTC75 cells
Vec (pLSJH) Infection - 1st Replicate				TRF1.WT Infection - 1st Replicate				TRF1.AA Infection - 1st Replicate
# of cells scored	# cells with >5 Rad51 foci			# of cells scored	# cells with >5 Rad51 foci			# of cells scored	# cells with >5 Rad51 foci
6	0			10	3			14	2
5	1			10	3			9	1
5	1			9	3			10	1
10	2			10	2			13	3
6	1			8	2			9	3
9	1			5	1			6	2
9	3			7	4			11	1
12	1			7	3			16	3
10	1			11	7			12	0
14	1			10	4
10	1			13	5
4	0
	13 out of 100 cells (13%)				34 out of 100 cells (37%)				16 out of 100 cells (16%)
	have >5 Rad51 foci				have >5 Rad51 foci				have >5 Rad51 foci
Vec (pLSJH) Infection - 2nd Replicate				TRF1.WT Infection - 2nd Replicate				TRF1.AA Infection - 2nd Replicate
# of cells scored	# cells with >5 Rad51 foci			# of cells scored	# cells with >5 Rad51 foci			# of cells scored	# cells with >5 Rad51 foci
13	2			8	2			11	2
11	2			9	4			10	3
12	2			6	2			12	3
14	1			9	5			20	5
12	3			6	1			13	4
12	4			12	5			7	0
10	2			7	2			13	2
16	1			9	4			14	0
				9	4
				8	3
				7	4
				10	3
	17 out of 100 cells (17%)				39 out of 100 cells (39%)				19 out of 100 cells (19%)
	have >5 Rad51 foci				have >5 Rad51 foci				have >5 Rad51 foci

## Sheet: Figure S5J
gH2AX + 53BP1 IF in BIBR-treated HTC75 cells
Vec (pLSJH) Infection - 1st Replicate			TRF1.WT Infection - 1st Replicate			TRF1.AA Infection - 1st Replicate
# of cells scored	# cells with >5 gH2AX/53BP1 foci		# of cells scored	# cells with >5 gH2AX/53BP1 foci		# of cells scored	# cells with >5 gH2AX/53BP1 foci
9	2		9	3		15	3
12	4		10	4		13	2
8	1		10	3		10	2
15	4		7	3		12	2
13	2		12	6		11	4
15	1		9	2		7	2
11	2		10	3		12	1
17	4		9	1		11	1
			12	5		9	1
			8	2
			10	5
	20 out of 100 cells (20%)			37 out of 106 cells (34.9%)			18 out of 100 cells (18%)
	have >5 gH2AX/53BP1 foci			have >5 gH2AX/53BP1 foci			have >5 gH2AX/53BP1 foci
Vec (pLSJH) Infection - 2nd Replicate			TRF1.WT Infection - 2nd Replicate			TRF1.AA Infection - 2nd Replicate
# of cells scored	# cells with >5 gH2AX/53BP1 foci		# of cells scored	# cells with >5 gH2AX/53BP1 foci		# of cells scored	# cells with >5 gH2AX/53BP1 foci
9	3		12	5		12	4
15	4		10	4		9	2
14	2		10	2		13	2
13	3		9	2		10	1
14	3		7	2		12	3
13	4		13	4		13	2
11	3		12	5		13	3
11	1		10	3		11	2
			10	3		7	2
			7	3
	23 out of 100 cells (23%)			33 out of 100 cells (33%)			33 out of 100 cells (21%)
	have >5 gH2AX/53BP1 foci			have >5 gH2AX/53BP1 foci			have >5 gH2AX/53BP1 foci

## Sheet: Figure S5K
Growth Curve of BIBR-treated HTC75 cells
*Seeded 10000 cells/well*
Vec (pLSJH) Infection (3 technical replicates)						TRF1.WT Infection (3 technical replicates)						TRF1.AA Infection (3 technical replicates)
Day #	Well #1 Cell Count	Well #2 Cell Count	Well #3 Cell Count	Average Cell Count		Day #	Well #1 Cell Count	Well #2 Cell Count	Well #3 Cell Count	Average Cell Count		Day #	Well #1 Cell Count	Well #2 Cell Count	Well #3 Cell Count	Average Cell Count
0	10000	10000	10000	10000		0	10000	10000	10000	10000		0	10000	10000	10000	10000
1	24000	17600	20100	20566.7		1	31900	34400	28000	31433.3		1	20200	23600	25300	23033.3
2	67500	62600	61800	63966.7		2	51300	45500	42100	46300		2	59100	56100	62600	59266.7
3	132000	121000	126000	126333		3	86100	95700	97600	93133.3		3	116000	129000	121000	122000
4	234000	267000	271000	257333		4	224000	222000	230000	225333		4	174000	222000	240000	212000
5	468000	529000	503000	500000		5	379000	440000	390000	403000		5	404000	475000	455000	444667
