# Supplementary material for: Persistent telomere cohesion protects aged cells from premature senescence
Source: Nat Commun. 2020 Jul 3;11:3321. doi: 10.1038/s41467-020-17133-4 (PMC7335080; doi:10.1038/s41467-020-17133-4)
Supplement: Supplementary file 4 — Source Data [file 41467_2020_17133_MOESM4_ESM.zip › SourceDataforFigure S4.xlsx]

## Sheet: Figure S4A
myc(TRF1) + tankyrase IF in GM847 cells
TRF1.WT Transfection - 1st Replicate			TRF1.AA Transfection - 1st Replicate
# myc(TRF1.WT)-expressing cells scored	How many with tankyrase foci?		# myc(TRF1.AA)-expressing cells scored	How many with tankyrase foci?
12	9		15	0
17	16		12	0
18	17		16	1
14	12		11	0
13	12		17	0
15	13		13	0
12	9		10	0
			9	0
	88 out of 101 myc-expressing cells			1 out of 103 myc-expressing cells
	(87.1%) show tankyrase foci			(0.97%) show tankyrase foci
TRF1.WT Transfection - 2nd Replicate			TRF1.AA Transfection - 2nd Replicate
# myc(TRF1.WT)-expressing cells scored	How many with tankyrase foci?		# myc(TRF1.AA)-expressing cells scored	How many with tankyrase foci?
13	12		9	0
21	19		8	0
16	16		8	0
12	11		10	0
19	14		17	0
15	15		12	0
17	16		13	2
			15	0
			19	0
	103 out of 113 myc-expressing cells			2 out of 111 myc-expressing cells
	(91.1%) show tankyrase foci			(1.8%) show tankyrase foci

## Sheet: Figure S4C
16p subtelo FISH on U2OS Metaphase Spreads
Vec (pLPC) Transfection - 1st Replicate	(>2 loci)		TRF1.WT Transfection - 1st Replicate	(>2 loci)		TRF1.AA Transfection - 1st Replicate	(>2 loci)
# signals (characterization of loci)	Scored as copying		# signals (characterization of loci)	Scored as copying		# signals (characterization of loci)	Scored as copying
2 (1 doublet)			5 (2 doublets, 1 singlet)	✓		2 (1 doublet)
4 (2 doublets)			5 (2 doublets, 1 singlet)	✓		4 (2 doublets)
4 (2 doublets)			2 (1 doublet)			2 (1 doublet)
4 (2 doublets)			6 (3 doublets)	✓		4 (2 doublets)
2 (1 doublet)			4 (2 doublets)			4 (2 doublets)
4 (2 doublets)			4 (2 doublets)			2 (1 doublet)
4 (2 doublets)			4 (2 doublets)			3 (1 doublet, 1 singlet)
2 (1 doublet)			7 (3 doublets, 1 singlet)	✓		4 (2 doublets)
2 (1 doublet)			4 (2 doublets)			4 (2 doublets)
4 (2 doublets)			4 (2 doublets)			4 (2 doublets)
4 (2 doublets)			4 (2 doublets)			4 (2 doublets)
2 (1 doublet)			7 (3 doublets, 1 singlet)	✓		4 (2 doublets)
2 (1 doublet)			4 (2 doublets)			2 (1 doublet)
3 (1 doublet, 1 singlet)			4 (2 doublets)			2 (1 doublet)
4 (2 doublets)			4 (2 doublets)			4 (2 doublets)
4 (2 doublets)			4 (2 doublets)			4 (2 doublets)
5 (2 doublets, 1 singlet)	✓		4 (2 doublets)			4 (2 doublets)
2 (1 doublet)			4 (2 doublets)			4 (2 doublets)
4 (2 doublets)			4 (2 doublets)			4 (2 doublets)
4 (2 doublets)			5 (2 doublets, 1 singlets)	✓		4 (2 doublets)
			6 (3 doublets)	✓		4 (2 doublets)
			5 (2 doublets, 1 singlet)	✓		4 (2 doublets)
	1 out of 20 (5%)			8 out of 22 (36.4%)			0 out of 22 (0%)
	>2 loci (copying)			>2 loci (copying)			>2 loci (copying)
Vec (pLPC) Transfection - 2nd Replicate	(>2 loci)		TRF1.WT Transfection - 2nd Replicate	(>2 loci)		TRF1.AA Transfection - 2nd Replicate	(>2 loci)
# signals (characterization of loci)	Scored as copying		# signals (characterization of loci)	Scored as copying		# signals (characterization of loci)	Scored as copying
4 (2 doublets)			2 (1 doublet)			4 (2 doublets)
4 (2 doublets)			2 (1 doublet)			2 (1 doublet)
4 (2 doublets)			4 (2 doublets)			2 (1 doublet)
3 (1 doublet, 1 singlet)			5 (2 doublets, 1 singlet)	✓		4 (2 doublets)
4 (2 doublets)			3 (1 doublet, 1 singlet)			2 (1 doublet)
2 (2 singlets)			4 (2 doublets)			6 (3 doublets)	✓
2 (1 doublet)			6 (3 doublets)	✓		4 (2 doublets)
4 (2 doublets)			4 (2 doublets)			4 (2 doublets)
4 (2 doublets)			4 (2 doublets)			2 (1 doublet)
4 (2 doublets)			6 (3 doublets)	✓		2 (1 doublet)
4 (2 doublets)			4 (2 doublets)			4 (2 doublets)
2 (1 doublet)			4 (2 doublets)			2 (1 doublet)
4 (2 doublets)			6 (3 doublets)	✓		4 (2 doublets)
2 (1 doublet)			5 (2 doublets, 1 singlet)	✓		4 (2 doublets)
5 (2 doublets, 1 singlet)	✓		4 (2 doublets)			6 (3 doublets)	✓
2 (1 doublet)			4 (1 doublet, 2 singlets)	✓		4 (2 doublets)
3 (1 doublet, 1 singlet)			2 (1 doublet)			4 (2 doublets)
4 (2 doublets)			4 (2 doublets)			2 (1 doublet)
4 (2 doublets)			4 (2 doublets)			4 (2 doublets)
4 (2 doublets)			4 (2 doublets)			4 (2 doublets)
	1 out of 20 (5%)			6 out of 20 (30%)			2 out of 20 (10%)
	>2 loci (copying)			>2 loci (copying)			>2 loci (copying)

## Sheet: Figure S4E
13q subtelo FISH on U2OS Metaphase Spreads
Vec (pLPC) Transfection - 1st Replicate	(>3 loci)		TRF1.WT Transfection - 1st Replicate	(>3 loci)		TRF1.AA Transfection - 1st Replicate	(>3 loci)
# signals (characterization of loci)	Scored as copying		# signals (characterization of loci)	Scored as copying		# signals (characterization of loci)	Scored as copying
2 (1 doublet)			7 (3 doublets, 1 singlet)	✓		6 (3 doublets)
6 (3 doublets)			6 (3 doublets)			6 (3 doublets)
7 (3 doublets, 1 singlet)	✓		6 (3 doublets)			8 (4 doublets)	✓
6 (3 doublets)			6 (3 doublets)			6 (3 doublets)
4 (2 doublets)			6 (3 doublets)			6 (3 doublets)
6 (3 doublets)			6 (3 doublets)			6 (3 doublets)
4 (2 doublets)			3 (1 doublet, 1 singlet)			6 (3 doublets)
6 (3 doublets)			6 (3 doublets)			6 (3 doublets)
6 (3 doublets)			6 (3 doublets)			8 (4 doublets)	✓
6 (3 doublets)			6 (3 doublets)			6 (3 doublets)
6 (3 doublets)			6 (3 doublets)			4 (2 doublets)
2 (1 doublet)			7 (3 doublets, 1 singlet)	✓		6 (3 doublets)
6 (3 doublets)			7 (3 doublets, 1 singlet)	✓		6 (3 doublets)
6 (3 doublets)			5 (2 doublets, 1 singlet)			7 (3 doublets, 1 singlet)	✓
6 (3 doublets)			8 (4 doublets)	✓		6 (3 doublets)
8 (4 doublets)	✓		4 (2 doublets)			6 (3 doublets)
6 (3 doublets)			7 (3 doublets, 1 singlet)	✓		6 (3 doublets)
4 (2 doublets)			6 (3 doublets)			6 (3 doublets)
6 (3 doublets)			4 (2 doublets)			6 (3 doublets)
6 (3 doublets)			9 (4 doublets, 1 singlet)	✓		6 (3 doublets)
			6 (3 doublets)			5 (1 doublets, 2 singlets)
			9 (4 doublets, 1 singlet)	✓		6 (3 doublets)
	2 out of 20 (10%)			7 out of 22 (31.8%)			3 out of 22 (13.6%)
	>3 loci (copying)			>3 loci (copying)			>3 loci (copying)
Vec (pLPC) Transfection - 2nd Replicate	(>3 loci)		TRF1.WT Transfection - 2nd Replicate	(>3 loci)		TRF1.AA Transfection - 2nd Replicate	(>3 loci)
# signals (characterization of loci)	Scored as copying		# signals (characterization of loci)	Scored as copying		# signals (characterization of loci)	Scored as copying
6 (3 doublets)			6 (3 doublets)			6 (3 doublets)
6 (3 doublets)			6 (3 doublets)			5 (2 doublets, 1 singlet)
6 (3 doublets)			6 (3 doublets)			6 (3 doublets)
6 (3 doublets)			6 (3 doublets)			6 (3 doublets)
6 (3 doublets)			7 (3 doublets, 1 singlet)	✓		6 (3 doublets)
3 (3 singlets)			7 (3 doublets, 1 singlet)	✓		2 (1 doublet)
8 (4 doublets)	✓		6 (3 doublets)			6 (3 doublets)
6 (3 doublets)			8 (4 doublets)	✓		6 (3 doublets)
4 (2 doublets)			6 (3 doublets)			6 (3 doublets)
6 (3 doublets)			8 (4 doublets)	✓		6 (3 doublets)
6 (3 doublets)			6 (3 doublets)			6 (3 doublets)
6 (3 doublets)			6 (3 doublets)			6 (3 doublets)
8 (4 doublets)	✓		6 (3 doublets)			6 (3 doublets)
6 (3 doublets)			6 (3 doublets)			6 (3 doublets)
6 (3 doublets)			8 (4 doublets)	✓		8 (4 doublets)	✓
6 (3 doublets)			6 (3 doublets)			8 (4 doublets)	✓
4 (2 doublets)			6 (3 doublets)			6 (3 doublets)
4 (2 doublets)			6 (3 doublets)			6 (3 doublets)
6 (3 doublets)			6 (3 doublets)			6 (3 doublets)
6 (3 doublets)			7 (3 doublets, 1 sing)	✓		6 (3 doublets)
	2 out of 20 (10%)			6 out of 20 (30%)			2 out of 20 (10%)
	>3 loci (copying)			>3 loci (copying)			>3 loci (copying)

## Sheet: Figure S4G
Growth Curve of GM847 cells
*Seeded 10000 cells/well*
Vec (pLSJH) Infection (3 technical replicates)						TRF1.WT Infection (3 technical replicates)						TRF1.AA Infection (3 technical replicates)
Day #	Well #1 Cell Count	Well #2 Cell Count	Well #3 Cell Count	Average Cell Count		Day #	Well #1 Cell Count	Well #2 Cell Count	Well #3 Cell Count	Average Cell Count		Day #	Well #1 Cell Count	Well #2 Cell Count	Well #3 Cell Count	Average Cell Count
0	10000	10000	10000	10000		0	10000	10000	10000	10000		0	10000	10000	10000	10000
1	13400	11800	11200	12133.3		1	8930	7620	11000	9183.33		1	9510	13300	10000	10936.7
2	30100	23100	21100	24766.7		2	21800	20500	21200	21166.7		2	26400	27400	25600	26466.7
3	34700	32500	35800	34333.3		3	23800	26400	27700	25966.7		3	32800	38200	29200	33400
4	66600	69300	64400	66766.7		4	54200	41000	47600	47600		4	63800	65600	65600	65000
5	105000	101000	112000	106000		5	82000	86000	71400	79800		5	106000	106000	94800	102267
