# Supplementary material for: Persistent telomere cohesion protects aged cells from premature senescence
Source: Nat Commun. 2020 Jul 3;11:3321. doi: 10.1038/s41467-020-17133-4 (PMC7335080; doi:10.1038/s41467-020-17133-4)
Supplement: Supplementary file 4 — Source Data [file 41467_2020_17133_MOESM4_ESM.zip › SourceDataforFigure S2.xlsx]

## Sheet: Figure S2C
Growth Curve of WI38 PD33 cells
*Seeded 10000 cells/well*
Vec (pLSJH) Infection (3 technical replicates)						TRF1.WT Infection (3 technical replicates)						TRF1.AA Infection (3 technical replicates)
Day #	Well #1 Cell Count	Well #2 Cell Count	Well #3 Cell Count	Average Cell Count		Day #	Well #1 Cell Count	Well #2 Cell Count	Well #3 Cell Count	Average Cell Count		Day #	Well #1 Cell Count	Well #2 Cell Count	Well #3 Cell Count	Average Cell Count
0	10000	10000	10000	10000		0	10000	10000	10000	10000		0	10000	10000	10000	10000
1	16700	18400	14600	16566.7		1	13600	14000	11600	13066.7		1	16400	12300	14200	14300
2	26600	20400	24000	23666.7		2	22400	19900	21000	21100		2	18800	19100	18300	18733.3
3	33400	30000	32000	31800		3	27200	25000	25700	25966.7		3	25400	23800	26300	25166.7
4	36700	36700	40000	37800		4	37300	39700	39000	38666.7		4	32100	29600	32800	31500
5	55900	62500	72000	63466.7		5	68600	70200	62400	67066.7		5	59000	77100	72300	69466.7
