# Supplementary material for: Persistent telomere cohesion protects aged cells from premature senescence
Source: Nat Commun. 2020 Jul 3;11:3321. doi: 10.1038/s41467-020-17133-4 (PMC7335080; doi:10.1038/s41467-020-17133-4)
Supplement: Supplementary file 4 — Source Data [file 41467_2020_17133_MOESM4_ESM.zip › SourceDataforFigure 5.xlsx]

## Sheet: Figure 5D and 5F
16p subtelo FISH on GM847 cells
Vec (pLPC) Transfection - 1st Replicate			(greater than or equal to 50% cohered)		TRF1.WT Transfection - 1st Replicate			(greater than or equal to 50% cohered)		TRF1.AA Transfection - 1st Replicate			(greater than or equal to 50% cohered)
# loci	# resolved	# cohered	scored as cohered		# loci	# resolved	# cohered	scored as cohered		# loci	# resolved	# cohered	scored as cohered
3	1	2	✓		3	2	1			3	1	2	✓
3	3	0			3	3	0			3	3	0
3	3	0			3	0	3	✓		3	1	2	✓
3	2	1			3	0	3	✓		3	0	3	✓
3	3	0			3	0	3	✓		3	3	0
3	1	2	✓		3	3	0			3	2	1
3	3	0			3	2	1			3	0	3	✓
3	3	0			3	2	1			3	0	3	✓
3	0	3	✓		5	4	1			3	3	0
3	3	0			3	3	0			3	2	1
3	3	0			2	1	1	✓		3	3	0
3	3	0			4	3	1			3	2	1
3	2	1			3	3	0			3	2	1
3	1	2	✓		3	3	0			3	1	2	✓
3	0	3	✓		3	2	1			3	1	2	✓
3	0	3	✓		2	1	1	✓		3	3	0
3	2	1			3	2	1			3	2	1
3	0	3	✓		3	2	1			3	2	1
3	0	3	✓		3	2	1			3	1	2	✓
3	1	2	✓		4	3	1			3	1	2	✓
3	3	0			3	1	2	✓		4	3	1
3	3	0			3	1	2	✓		3	3	0
3	0	3	✓		3	2	1			3	0	3	✓
3	3	0			4	4	0			3	2	1
3	1	2	✓		3	3	0			3	1	2	✓
3	2	1			3	1	2	✓		3	0	3	✓
3	3	0			3	3	0			3	0	3	✓
3	2	1			3	3	0			3	1	2
3	0	3	✓		5	3	2			3	2	1
3	3	0			3	3	0			3	0	3	✓
					3	2	1			3	2	1
					3	3	0			3	2	1
					3	2	1			3	3	0
					3	1	2	✓		3	1	2	✓
					3	2	1			3	1	2	✓
										3	3	0
										3	2	1
										3	1	2	✓
										3	2	1
										3	3	0
										3	3	0
										3	0	3	✓
0 out of 30 (0%) >3 loci (copying)			12 out of 30 (40%) cohered		5 out of 35 (14.2%) >3 loci (copying)			9 out of 35 (25.7%) cohered		1 out of 42 (2.4%) >3 loci (copying)			8 out of 42 (42.8%) cohered
Vec (pLPC) Transfection - 2nd Replicate			(greater than or equal to 50% cohered)		TRF1.WT Transfection - 2nd Replicate			(greater than or equal to 50% cohered)		TRF1.AA Transfection - 2nd Replicate			(greater than or equal to 50% cohered)
# loci	# resolved	# cohered	scored as cohered		# loci	# resolved	# cohered	scored as cohered		# loci	# resolved	# cohered	scored as cohered
3	0	3	✓		3	2	1			4	3	1
4	0	4	✓		3	3	0			3	1	2	✓
3	3	0			4	3	1			3	0	3	✓
3	1	2	✓		4	4	0			4	4	0
3	0	3	✓		4	2	2	✓		3	1	2	✓
3	3	0			3	3	0			3	0	3	✓
3	2	1			3	1	2	✓		3	1	2	✓
3	0	3	✓		3	2	1			3	2	1
3	3	0			3	2	1			3	1	2	✓
3	1	2	✓		3	2	1			3	3	0
3	1	2	✓		3	1	2	✓		3	3	0
3	3	0			5	5	0			4	2	2	✓
3	0	3	✓		3	2	1			3	2	1
3	2	1			3	2	1			4	4	0
4	4	0			3	1	2	✓		3	2	1
3	3	0			3	1	2	✓		3	3	0
3	2	1			3	3	0			3	1	2	✓
3	3	0			3	3	0			3	1	2	✓
3	0	3	✓		5	3	2			3	1	2	✓
3	2	1			4	3	1			3	2	1
3	2	1			4	3	1			3	1	2	✓
3	1	2	✓		3	1	2	✓		3	2	1
3	2	1			3	2	1			3	2	1
3	0	3	✓		2	2	0			3	3	0
3	1	2	✓		6	6	0			3	2	1
3	3	0			4	3	1			3	1	2	✓
3	0	3	✓		3	2	1			3	3	0
3	0	3	✓		5	4	1			3	2	1
3	3	0			3	1	2	✓		2	2	0
3	1	2	✓		3	3	0			3	0	3	✓
3	1	2	✓		3	1	2	✓		3	3	0
4	3	1			3	2	1			3	3	0
3	0	3	✓		3	3	0			3	1	2	✓
3	2	1			3	3	0			3	0	3	✓
3	3	0			3	2	1			3	1	2	✓
										3	3	0
3 out of 35 (8.6%) >3 loci (copying)			17 out of 35 (48.6%) cohered		10 out of 35 (28.6%) >3 loci (copying)			8 out of 35 (23%) cohered		4 out of 36 (11%) >3 loci (copying)			16 out of 36 (44.4%) cohered
Vec (pLPC) Transfection - 3rd Replicate			(greater than or equal to 50% cohered)		TRF1.WT Transfection - 3rd Replicate			(greater than or equal to 50% cohered)		TRF1.AA Transfection - 3rd Replicate			(greater than or equal to 50% cohered)
# loci	# resolved	# cohered	scored as cohered		# loci	# resolved	# cohered	scored as cohered		# loci	# resolved	# cohered	scored as cohered
3	1	2	✓		3	0	3	✓		3	2	1
3	1	2	✓		3	2	1			3	3	0
3	0	3	✓		3	2	1			3	1	2	✓
3	2	1			3	2	1			3	3	0
3	1	2	✓		3	1	2	✓		3	1	2	✓
3	3	0			4	3	1			3	3	0
3	2	1			3	3	0			3	2	1
3	2	1			3	3	0			3	1	2	✓
3	2	1			5	4	1			3	0	3	✓
3	0	3	✓		3	2	1			3	2	1
3	0	3	✓		3	1	2	✓		3	3	0
3	2	1			4	2	2	✓		3	3	0
3	0	3	✓		3	2	1			3	1	2	✓
3	2	1			4	4	0			3	1	2	✓
3	3	0			5	4	1			3	1	2	✓
3	3	0			3	3	0			3	3	0
3	1	2	✓		3	2	1			3	2	1
3	1	2	✓		3	2	1			3	3	0
3	3	0			3	3	0			3	1	2	✓
3	3	0			3	1	2	✓		3	2	1
4	4	0			3	2	1			3	1	2	✓
3	1	2	✓		3	1	2	✓		3	3	0
3	2	1			3	2	1			3	3	0
3	1	2	✓		3	2	1			3	1	2	✓
3	2	1			3	1	2	✓		4	4	0
3	3	0			3	2	1			3	0	3	✓
3	2	1			3	3	0			3	3	0
4	3	1			4	3	1			3	1	2	✓
3	1	2	✓		3	3	0			3	3	0
3	2	1			3	1	2	✓		3	3	0
3	3	0			4	3	1			3	2	1
4	3	1			3	3	0			3	0	3	✓
3	1	2	✓		3	2	1			4	3	1
3	2	1			3	2	1			3	2	1
3	0	3	✓		3	2	1			3	1	2	✓
3	2	1			3	2	1			3	0	3	✓
3	0	3	✓							3	2	1
3	1	2	✓							3	2	1
										3	1	2	✓
3 out of 38 (7.9%) >3 loci (copying)			16 out of 38 (42.1%) cohered		7 out of 36 (19.4%) >3 loci (copying)			8 out of 36 (22.2%) cohered		2 out of 39 (5.1%) >3 loci (copying)			16 out of 39 (41%) cohered

## Sheet: Figure 5H and 5I
16p subtelo FISH on GM847 cells
Vec (pLPC) Transfection - 1st Replicate			(greater than or equal to 50% cohered)		TRF1.WT Transfection + siGFP - 1st Replicate			(greater than or equal to 50% cohered)		TRF1.WT Transfection + siPOLD3 - 1st Replicate			(greater than or equal to 50% cohered)
# loci	# resolved	# cohered	scored as cohered		# loci	# resolved	# cohered	scored as cohered		# loci	# resolved	# cohered	scored as cohered
3	1	2	✓		3	0	3	✓		3	2	1
3	2	1			4	3	1			3	2	1
3	3	0			3	1	2	✓		3	1	2	✓
3	2	1			4	3	1			4	4	0
3	2	1			3	2	1			4	3	1
3	1	2	✓		3	2	1			3	3	0
3	0	3	✓		3	3	0			3	2	1
3	3	0			4	3	1			4	4	0
3	3	0			4	3	1			4	3	1
3	3	0			3	2	1			3	2	1
3	2	1			3	2	1			3	2	1
3	1	2	✓		3	3	0			3	2	1
3	3	0			3	3	0			3	1	2	✓
3	2	1			4	3	1			3	1	2	✓
3	0	3	✓		3	3	0			4	3	1
3	1	2	✓		3	3	0			3	2	1
5	2	3	✓		5	2	3	✓		3	2	1
3	1	2	✓		3	0	3	✓		5	3	2
3	2	1			3	3	0			4	3	1
3	2	1			3	3	0			3	3	0
3	1	2	✓		3	3	0			3	2	1
3	0	3	✓		3	3	0			3	3	0
3	3	0			4	3	1			3	2	1
3	0	3	✓		3	3	0			4	3	1
3	0	3	✓		3	2	1			3	2	1
3	3	0			3	2	1			3	2	1
3	2	1			4	3	1			3	2	1
3	2	1			3	3	0			3	2	1
3	2	1			3	1	2	✓		3	0	3	✓
3	1	2	✓		3	3	0			3	2	1
3	2	1			5	3	2			3	3	0
4	3	1			3	2	1			3	1	2	✓
3	1	2	✓		6	4	2			3	3	0
3	2	1			3	1	2	✓		5	3	2
3	3	0			3	1	2	✓		3	2	1
3	1	2	✓		3	2	1			3	1	2	✓
3	2	1			3	3	0			3	3	0
3	3	0			5	5	0			6	4	2
3	1	2	✓		4	3	1			3	3	0
3	1	2	✓		3	3	0			4	3	1
3	0	3	✓		3	3	0			4	3	1
4	3	1			3	3	0			5	5	0
4	4	0			3	3	0			3	2	1
3	1	2	✓		3	3	0			3	0	3	✓
3	3	0			3	3	0			3	3	0
3	2	1			3	1	2	✓		3	1	2	✓
3	3	0			3	3	0			3	3	0
3	1	2	✓		4	3	1			5	3	2
4	1	3	✓		3	3	0			3	1	2	✓
3	1	2	✓		3	2	1			5	3	2
5 out of 50 (10%) >3 loci (copying)			22 out of 50 (44%) cohered		13 out of 50 (26%) >3 loci (copying)			8 out of 50 (16%) cohered		15 out of 50 (30%) >3 loci (copying)			9 out of 50 (18%) cohered
Vec (pLPC) Transfection - 2nd Replicate			(greater than or equal to 50% cohered)		TRF1.WT Transfection + siGFP - 2nd Replicate			(greater than or equal to 50% cohered)		TRF1.WT Transfection + siPOLD3 - 2nd Replicate			(greater than or equal to 50% cohered)
# loci	# resolved	# cohered	scored as cohered		# loci	# resolved	# cohered	scored as cohered		# loci	# resolved	# cohered	scored as cohered
3	3	0			3	1	2	✓		6	4	2
3	2	1			3	2	1			3	1	2	✓
3	3	0			3	2	1			3	2	1
3	1	2	✓		3	3	0			3	3	0
3	2	1			4	2	2	✓		3	3	0
3	1	2	✓		4	4	0			4	3	1
4	3	1			3	0	3	✓		6	3	3	✓
3	2	1			4	3	1			3	3	0
3	0	3	✓		4	3	1			3	1	2	✓
3	0	3	✓		4	3	1			4	3	1
3	0	3	✓		3	2	1			5	4	1
4	2	2	✓		3	2	1			3	2	1
3	2	1			3	2	1			5	3	2
3	1	2	✓		7	4	3			4	4	0
3	3	0			3	3	0			3	3	0
3	2	1			5	3	2			7	7	0
3	1	2	✓		6	2	4	✓		3	2	1
3	2	1			3	3	0			3	2	1
3	1	2	✓		3	2	1			3	1	2	✓
3	1	2	✓		3	2	1			3	2	1
3	2	1			3	2	1			3	3	0
3	1	2	✓		4	2	2	✓		3	1	2	✓
4	3	1			3	3	0			3	3	0
3	3	0			3	0	3	✓		3	2	1
3	0	3	✓		4	3	1			4	3	1
3	0	3	✓		3	3	0			3	2	1
3	2	1			3	3	0			3	3	0
3	1	2	✓		3	3	0			3	2	1
4	4	0			3	2	1			3	2	1
3	2	1			3	3	0			4	4	0
3	3	0			4	3	1			5	3	2
3	2	1			3	0	3	✓		3	3	0
3	1	2	✓		3	3	0			4	2	2	✓
3	3	0			3	3	0			3	2	1
3	0	3	✓		3	2	1			3	2	1
3	2	1			3	3	0			3	3	0
3	1	2	✓		7	7	0			3	2	1
3	2	1			5	3	2			4	3	1
3	1	2	✓		3	2	1			3	0	3	✓
3	2	1			3	0	3	✓		3	1	2	✓
3	1	2	✓		3	3	0			3	2	1
3	0	3	✓		6	3	3	✓		3	2	1
					3	3	0			5	3	2
					3	2	1			3	1	2	✓
					3	2	1			3	2	1
					3	3	0			3	2	1
					3	3	0			4	3	1
					4	3	1			3	2	1
					3	3	0			3	2	1
					3	0	3	✓		3	2	1
4 out of 42 (9.5%) >3 loci (copying)			20 out of 42 (47.6%) cohered		15 out of 50 (30%) >3 loci (copying)			10 out of 50 (20%) cohered		15 out of 50 (30%) >3 loci (copying)			9 out of 50 (18%) cohered

## Sheet: Figure 5L
gH2AX + 53BP1 IF in U2OS cells
Vec (pLSJH) Infection - 1st Replicate			TRF1.WT Infection - 1st Replicate			TRF1.AA Infection - 1st Replicate
# of cells scored	# cells with >5 gH2AX/53BP1 foci		# of cells scored	# cells with >5 gH2AX/53BP1 foci		# of cells scored	# cells with >5 gH2AX/53BP1 foci
12	1		10	2		14	1
14	0		6	0		10	0
9	1		5	2		12	0
16	0		7	3		14	0
10	0		6	0		7	0
12	1		6	3		9	2
16	1		5	2		15	1
11	2		7	2		19	2
			6	2
			12	2
			6	0
			16	4
			8	2
	6 out of 100 cells (6%)			24 out of 100 cells (24%)			6 out of 100 cells (6%)
	have >5 gH2AX/53BP1 foci			have >5 gH2AX/53BP1 foci			have >5 gH2AX/53BP1 foci
Vec (pLSJH) Infection - 2nd Replicate			TRF1.WT Infection - 1st Replicate			TRF1.AA Infection - 1st Replicate
# of cells scored	# cells with >5 gH2AX/53BP1 foci		# of cells scored	# cells with >5 gH2AX/53BP1 foci		# of cells scored	# cells with >5 gH2AX/53BP1 foci
13	0		12	3		20	0
22	1		10	0		11	2
16	1		21	5		19	0
10	0		10	7		10	1
13	0		13	2		7	1
16	2		10	1		15	1
10	0		13	4		18	1
			11	4
	4 out of 100 cells (4%)			26 out of 100 cells (26%)			6 out of 100 cells (6%)
	have >5 gH2AX/53BP1 foci			have >5 gH2AX/53BP1 foci			have >5 gH2AX/53BP1 foci

## Sheet: Figure 5O
SA Beta Gal Stain in U2OS cells
Vec (pLSJH) Infection - 1st Replicate			TRF1.WT Infection - 1st Replicate			TRF1.AA Infection - 1st Replicate
# of cells scored	# B-Gal Positive Cells		# of cells scored	# B-Gal Positive Cells		# of cells scored	# B-Gal Positive Cells
9	1		6	1		6	0
7	0		6	0		7	0
8	0		3	1		5	0
8	2		4	2		5	0
6	0		3	2		3	1
7	0		2	2		5	0
5	1		5	2		7	1
			5	2		8	1
			5	1		4	0
			6	1
			5	2
	4 out of 50 cells (8%)			16 out of 50 cells (32%)			3 out of 50 cells (6%)
	B-Gal positive			B-Gal positive			B-Gal positive
Vec (pLSJH) Infection - 2nd Replicate			TRF1.WT Infection - 2nd Replicate			TRF1.AA Infection - 2nd Replicate
# of cells scored	# B-Gal Positive Cells		# of cells scored	# B-Gal Positive Cells		# of cells scored	# B-Gal Positive Cells
8	1		6	2		5	0
9	1		7	0		6	0
4	0		5	2		9	0
7	0		3	0		9	0
6	1		4	2		5	1
9	0		4	2		4	0
7	0		5	2		6	2
			7	4		6	0
			6	2		5	0
			6	1		5	0
			7	3
			4	2
			6	1
			7	1
	3 out of 50 cells (6%)			24 out of 77 cells (31%)			3 out of 60 cells (5%)
	B-Gal positive			B-Gal positive			B-Gal positive

## Sheet: Figure 5M
Growth Curve of U2OS cells
*Seeded 10000 cells/well*
Vec (pLSJH) Infection (3 technical replicates)						TRF1.WT Infection (3 technical replicates)						TRF1.AA Infection (3 technical replicates)
Day #	Well #1 Cell Count	Well #2 Cell Count	Well #3 Cell Count	Average Cell Count		Day #	Well #1 Cell Count	Well #2 Cell Count	Well #3 Cell Count	Average Cell Count		Day #	Well #1 Cell Count	Well #2 Cell Count	Well #3 Cell Count	Average Cell Count
0	10000	10000	10000	10000		0	10000	10000	10000	10000		0	10000	10000	10000	10000
1	23200	19200	18200	20200		1	7110	6010	8350	7156.67		1	19400	14600	17000	17000
2	41400	39400	40400	40400		2	7420	8560	7420	7800		2	40100	34000	37700	37266.7
3	80800	88900	83800	84500		3	7420	8560	10300	8760		3	59500	59500	42500	53833.3
4	136000	155000	145000	145333		4	8560	7420	10300	8760		4	131000	108000	111000	116667
5	263000	273000	293000	276333		5	10300	12400	10300	11000		5	219000	182000	236000	212333
